# Supplementary material for: Regulation of cellular senescence by eukaryotic members of the FAH superfamily – A role in calcium homeostasis?
Source: Mech Ageing Dev. Author manuscript; Available in PMC 2020 Dec 14. (PMC7116474; doi:10.1016/j.mad.2020.111284)
Supplement: suppl. files SF1-SF3, suppl. figures S1-S3 [file EMS107273-supplement-suppl__files_SF1_SF3__suppl__figures_S1_S3.zip]

Archive with 7 entries (7 files):
- 1-s2.0-S0047637420300804-mmc3.xlsx
- 1-s2.0-S0047637420300804-mmc1.docx
- 1-s2.0-S0047637420300804-mmc2.zip
- 1-s2.0-S0047637420300804-mmc4.txt
- 1-s2.0-S0047637420300804-mmc5.zip
- 1-s2.0-S0047637420300804-mmc6.txt
- 1-s2.0-S0047637420300804-mmc7.zip
