# Supplementary material for: Regulation of cellular senescence by eukaryotic members of the FAH superfamily – A role in calcium homeostasis?
Source: Mech Ageing Dev. Author manuscript; Available in PMC 2020 Dec 14. (PMC7116474; doi:10.1016/j.mad.2020.111284)
Supplement: suppl. files SF1-SF3, suppl. figures S1-S3 [file EMS107273-supplement-suppl__files_SF1_SF3__suppl__figures_S1_S3.zip › 1-s2.0-S0047637420300804-mmc3.xlsx]

## Sheet: MitoFates data
Symbol	UniProt-ID	Description	Probability of presequence	Mitochondrial presequence	Cleavage site (processing enzyme)	Positions for TOM20 recognition motif (deliminated by comma)
AARS2	Q5JTZ9	alanyl-tRNA synthetase 2	1.000	yes	24(MPP), 25(Icp55*)	12-16,41-45
AASS	Q9UDR5	aminoadipate-semialdehyde synthase	0.938	yes	66(MPP)
AATK	Q6ZMQ8	apoptosis-associated tyrosine kinase	0.000	no	13(MPP)
ABCB7	O75027	ATP-binding cassette, sub-family B (MDR/TAP), member 7	0.996	yes	30(MPP)	80-84
ABCB8	Q9NUT2	ATP-binding cassette, sub-family B (MDR/TAP), member 8	0.958	yes	25(MPP)	2-6,59-63
ABHD11	Q8NFV4	abhydrolase domain containing 11	0.478	yes	59(MPP)	13-17,85-89
ACAA2	P42765	acetyl-CoA acyltransferase 2	0.996	yes	15(MPP)	36-40,88-92
ACAD9	Q9H845	acyl-CoA dehydrogenase family, member 9	0.991	yes	29(MPP), 37(Oct1)	13-17,74-78
ACADL	P28330	acyl-CoA dehydrogenase, long chain	0.999	yes	27(MPP)	2-6,49-53,64-68
ACADM	P11310	acyl-CoA dehydrogenase, C-4 to C-12 straight chain	0.996	yes	22(MPP)	5-9,8-12,52-56,78-82
ACADSB	P45954	acyl-CoA dehydrogenase, short/branched chain	0.996	yes	18(MPP)	5-9,68-72
ACAT1	P24752	acetyl-CoA acetyltransferase 1	0.996	yes	32(MPP)	19-23
ACN9	Q9NRP4	ACN9 homolog (S. cerevisiae)	0.800	yes	42(MPP)	13-17,19-23,50-54
ACO2	Q99798	aconitase 2	0.995	yes	19(MPP)	11-15
ACSL5	Q9ULC5	acyl-CoA synthetase long-chain family member 5	0.004	no	35(MPP)
ACSS3	Q9H6R3	acyl-CoA synthetase short-chain family member 3	0.436	yes	53(MPP), 54(Icp55*)	33-37,77-81
ADGB	Q8N7X0	androglobin	0.000	no	14(MPP)	78-82
ADNP2	Q6IQ32	ADNP homeobox 2	0.004	no	14(MPP)
AFG3L2	Q9Y4W6	AFG3-like AAA ATPase 2	0.988	yes	42(MPP)	2-6,5-9,39-43,62-66,73-77
AGK	Q53H12	acylglycerol kinase	0.392	yes	41(MPP)	38-42
AK4	P27144	adenylate kinase 4	0.500	yes	72(MPP)	2-6,5-9,22-26,69-73
AKAP1	Q92667	A kinase (PRKA) anchor protein 1	0.019	no	29(MPP)	64-68
ALAS1	P13196	aminolevulinate, delta-, synthase 1	0.984	yes	47(MPP), 48(Icp55*)	33-37,44-48
ALDH16A1	Q8IZ83	aldehyde dehydrogenase 16 family, member A1	0.000	no	39(MPP)	40-44,85-89
ALDH18A1	P54886	aldehyde dehydrogenase 18 family, member A1	0.854	yes	39(MPP)	70-74,92-96
ALDH1B1	P30837	aldehyde dehydrogenase 1 family, member B1	0.997	yes	19(MPP)	1-5,6-10,65-69,76-80,79-83
ALDH1L2	Q3SY69	aldehyde dehydrogenase 1 family, member L2	0.998	yes	11(MPP), 12(Icp55*)
ALDH5A1	P51649	aldehyde dehydrogenase 5 family, member A1	0.974	yes	46(MPP), 47(Icp55*)	48-52
ALDH6A1	Q02252	aldehyde dehydrogenase 6 family, member A1	0.671	yes	14(MPP)	86-90
ALDH7A1	P49419	aldehyde dehydrogenase 7 family, member A1	0.820	yes	25(MPP)	4-8,9-13
ALKBH4	Q9NXW9	alkB, alkylation repair homolog 4 (E. coli)	0.000	no	46(MPP)	88-92
ANKRD34C	P0C6C1	ankyrin repeat domain 34C	0.009	no	10(MPP)	15-19,26-30,67-71,89-93
ANKRD52	Q8NB46	ankyrin repeat domain 52	0.000	no	26(MPP)	78-82
APBB2	Q92870	amyloid beta (A4) precursor protein-binding, family B, member 2	0.000	no	43(MPP)
APOO	Q9BUR5	apolipoprotein O	0.020	no	69(MPP), 70(Icp55*)	1-5,67-71
APOOL	Q6UXV4	apolipoprotein O-like	0.019	no	70(MPP)
AREG	P15514	amphiregulin	0.000	no	55(MPP)
ARG2	P78540	arginase 2	0.996	yes	58(MPP)	7-11
ARMC1	Q9NVT9	armadillo repeat containing 1	0.000	no	65(MPP), 66(Icp55*)	62-66
ARMC10	Q8N2F6	armadillo repeat containing 10	0.023	no	27(MPP)
ARNT2	Q9HBZ2	aryl-hydrocarbon receptor nuclear translocator 2	0.000	no	35(MPP)
ATP5A1	P25705	ATP synthase, H+ transporting F1 complex, alpha subunit 1, cardiac muscle	1.000	yes	35(MPP), 43(Oct1)	10-14
ATP5B	P06576	ATP synthase, H+ transporting F1 complex, beta polypeptide	0.996	yes	19(MPP), 20(Icp55*)	5-9,32-36
ATP5H	O75947	ATP synthase, H+ transporting Fo complex, subunit d	0.076	no	42(MPP)
ATP5I	P56385	ATP synthase, H+ transporting Fo complex, subunit E	0.039	no	30(MPP)	54-58
ATP5J	P18859	ATP synthase, H+ transporting Fo complex, subunit F6	0.996	yes	24(MPP)	3-7,39-43
ATP5O	P48047	ATP synthase, H+ transporting F1 complex, O subunit	0.996	yes	15(MPP), 23(Oct1)	24-28,62-66
ATPIF1	Q9UII2	ATPase inhibitory factor 1	0.996	yes	24(MPP)
ATRNL1	Q5VV63	attractin-like 1	0.004	no	24(MPP)
BAD	Q92934	BCL2-associated agonist of cell death	0.000	no	21(MPP)
BCKDK	O14874	branched chain ketoacid dehydrogenase kinase	0.993	yes	29(MPP)
BCL2L1	Q07817	BCL2-like 1	0.000	no	92(MPP)
BCL2L13	Q9BXK5	BCL2-like 13 (apoptosis facilitator)	0.000	no	86(MPP)
BDH1	Q02338	3-hydroxybutyrate dehydrogenase, type 1	0.991	yes	45(MPP), 46(Icp55*)
BMP6	P22004	bone morphogenetic protein 6	0.246	no	71(MPP)
BNIP3L	O60238	BCL2/adenovirus E1B 19kDa interacting protein 3-like	0.000	no	89(MPP)	71-75
BTN2A2	Q8WVV5	butyrophilin, subfamily 2, member A2	0.000	no	73(MPP)
C12orf73	Q69YU5	chromosome 12 open reading frame 73	0.016	no	31(MPP)	10-14,28-32
C16orf62	Q7Z3J2	chromosome 16 open reading frame 62	0.013	no	22(MPP)
C17orf89	A1L188	chromosome 17 open reading frame 89	0.161	no	35(MPP)	32-36
C18orf63	Q68DL7	chromosome 18 open reading frame 63	0.003	no	25(MPP)	17-21,22-26
C19orf52	Q9BSF4	chromosome 19 open reading frame 52	0.939	yes	15(MPP)	6-10,34-38
C19orf70	Q5XKP0	chromosome 19 open reading frame 70	0.029	no	11(MPP)	2-6,8-12
C21orf33	P0DPI2	chromosome 21 open reading frame 33	0.994	yes	32(MPP)	3-7,9-13,42-46
C5orf30	Q96GV9	chromosome 5 open reading frame 30	0.000	no	47(MPP)	70-74
C5orf63	A6NC05	chromosome 5 open reading frame 63	0.937	yes	22(MPP)
C6orf118	Q5T5N4	chromosome 6 open reading frame 118	0.012	no	6(MPP)	41-45
C6orf57	Q5VUM1	chromosome 6 open reading frame 57	0.238	no	20(MPP)	17-21
C9orf9	Q96E40	chromosome 9 open reading frame 9	0.570	yes	34(MPP)	53-57,76-80
CA5B	Q9Y2D0	carbonic anhydrase VB	0.996	yes	28(MPP)	25-29,92-96
CASP9	P55211	caspase 9, apoptosis-related cysteine peptidase	0.000	no	7(MPP)
CCDC102B	Q68D86	coiled-coil domain containing 102B	0.000	no	27(MPP)	6-10
CCDC120	Q96HB5	coiled-coil domain containing 120	0.000	no	34(MPP)	53-57
CCDC51	Q96ER9	coiled-coil domain containing 51	0.916	yes	35(MPP)	10-14,16-20,63-67
CCDC90B	Q9GZT6	coiled-coil domain containing 90B	0.942	yes	34(MPP), 42(Oct1)	6-10
CECR5	Q9BXW7	cat eye syndrome chromosome region, candidate 5	0.949	yes	35(MPP), 36(Icp55*)	17-21,20-24,32-36,67-71,71-75
CHAC1	Q9BUX1	ChaC, cation transport regulator homolog 1 (E. coli)	0.000	no	59(MPP), 60(Icp55*)
CHADL	Q6NUI6	chondroadherin-like	0.000	no	45(MPP)	73-77
CHCHD10	Q8WYQ3	coiled-coil-helix-coiled-coil-helix domain containing 10	0.013	no	16(MPP)	61-65
CHCHD2	Q9Y6H1	coiled-coil-helix-coiled-coil-helix domain containing 2	0.132	no	52(MPP)	76-80
CHCHD3	Q9NX63	coiled-coil-helix-coiled-coil-helix domain containing 3	0.000	no	28(MPP)
CHCHD5	Q9BSY4	coiled-coil-helix-coiled-coil-helix domain containing 5	0.055	no	85(MPP)	83-87
CHCHD6	Q9BRQ6	coiled-coil-helix-coiled-coil-helix domain containing 6	0.000	no	24(MPP)
CHRD	Q9H2X0	chordin	0.000	no	47(MPP)	74-78
CHRDL2	Q6WN34	chordin-like 2	0.000	no	40(MPP)	92-96
CLPP	Q16740	caseinolytic mitochondrial matrix peptidase proteolytic subunit	0.831	yes	47(MPP), 55(Oct1)	44-48,52-56,76-80
CLPX	O76031	caseinolytic mitochondrial matrix peptidase chaperone subunit	0.410	yes	27(MPP)	13-17
CMC2	Q9NRP2	C-x(9)-C motif containing 2	0.000	no	57(MPP)	30-34,44-48
CMC4	P56277	C-x(9)-C motif containing 4	0.009	no	47(MPP)	14-18,35-39
COA1	Q9GZY4	cytochrome c oxidase assembly factor 1 homolog (S. cerevisiae)	0.683	yes	44(MPP)	3-7,46-50,72-76
COA3	Q9Y2R0	cytochrome c oxidase assembly factor 3	0.000	no	57(MPP)	46-50
COA5	Q86WW8	cytochrome c oxidase assembly factor 5	0.000	no	60(MPP)	1-5
COA6	Q5JTJ3	cytochrome c oxidase assembly factor 6 homolog (S. cerevisiae)	0.152	no	26(MPP)	65-69,94-98
COX1	P00395	cytochrome c oxidase subunit I	0.004	no	39(MPP)	3-7
COX14	Q96I36	cytochrome c oxidase assembly homolog 14 (S. cerevisiae)	0.050	no	43(MPP)	34-38
COX16	Q9P0S2	COX16 cytochrome c oxidase assembly homolog (S. cerevisiae)	0.556	yes	41(MPP)	6-10
COX17	Q14061	COX17 cytochrome c oxidase copper chaperone	0.000	no	58(MPP)	45-49,55-59
COX20	Q5RI15	COX20 cytochrome C oxidase assembly factor	0.000	no	32(MPP)	46-50
COX5B	P10606	cytochrome c oxidase subunit Vb	1.000	yes	30(MPP)	2-6
COX6B1	P14854	cytochrome c oxidase subunit VIb polypeptide 1 (ubiquitous)	0.003	no	40(MPP)	40-44,57-61
COX6C	P09669	cytochrome c oxidase subunit VIc	0.673	yes	19(MPP)
CPOX	P36551	coproporphyrinogen oxidase	0.996	yes	42(MPP)	44-48
CPT1A	P50416	carnitine palmitoyltransferase 1A (liver)	0.010	no	46(MPP)
CREBL2	O60519	cAMP responsive element binding protein-like 2	0.000	no	59(MPP)
CS	O75390	citrate synthase	0.996	yes	25(MPP)	7-11
CYC1	P08574	cytochrome c-1	0.995	yes	27(MPP)
CYCS	P99999	cytochrome c, somatic	0.006	no	40(MPP)
DAP	P51397	death-associated protein	0.000	no	26(MPP)
DARS2	Q6PI48	aspartyl-tRNA synthetase 2	0.585	yes	32(MPP)
DBT	P11182	dihydrolipoamide branched chain transacylase E2	0.989	yes	22(MPP)	3-7,14-18,19-23
DCAF5	Q96JK2	DDB1 and CUL4 associated factor 5	0.550	yes	22(MPP)
DDT	P30046	D-dopachrome tautomerase	0.004	no	23(MPP)
DDX49	Q9Y6V7	DEAD (Asp-Glu-Ala-Asp) box polypeptide 49	0.000	no	19(MPP)
DECR1	Q16698	2,4-dienoyl CoA reductase 1	0.989	yes	24(MPP), 25(Icp55*)	47-51
DFNB59	Q0ZLH3	deafness, autosomal recessive 59	0.034	no	49(MPP)
DHRS4L2	Q6PKH6	dehydrogenase/reductase (SDR family) member 4 like 2	0.982	yes	17(MPP)	1-5,47-51
DHTKD1	Q96HY7	dehydrogenase E1 and transketolase domain containing 1	0.983	yes	23(MPP)	13-17,56-60
DIABLO	Q9NR28	diablo, IAP-binding mitochondrial protein	0.598	yes	34(MPP), 35(Icp55*)	74-78
DLAT	P10515	dihydrolipoamide S-acetyltransferase	0.996	yes	85(MPP), 86(Icp55*)	1-5
DLD	P09622	dihydrolipoamide dehydrogenase	0.996	yes	34(MPP), 35(Icp55*)	4-8,57-61
DNAAF3	Q8N9W5	dynein, axonemal, assembly factor 3	0.000	no	63(MPP), 64(Icp55*)	88-92
DNAJA3	Q96EY1	DnaJ (Hsp40) homolog, subfamily A, member 3	0.333	no	42(MPP), 43(Icp55*)
DNASE1L2	Q92874	deoxyribonuclease I-like 2	0.000	no	24(MPP)	46-50
DSCR3	O14972	Down syndrome critical region gene 3	0.000	no	12(MPP)	12-16
DTYMK	P23919	deoxythymidylate kinase (thymidylate kinase)	0.004	no	25(MPP)	49-53,95-99
DYNC2H1	Q8NCM8	dynein, cytoplasmic 2, heavy chain 1	0.018	no	56(MPP)	8-12
EARS2	Q5JPH6	glutamyl-tRNA synthetase 2	0.940	yes	41(MPP)	5-9
ECHS1	P30084	enoyl CoA hydratase, short chain, 1	0.996	yes	26(MPP), 27(Icp55*)	3-7
EEF1G	P26641	eukaryotic translation elongation factor 1 gamma	0.038	no	31(MPP), 32(Icp55*)	15-19
ERAL1	O75616	Era-like 12S mitochondrial rRNA chaperone 1	0.854	yes	43(MPP)	15-19,70-74
ERAP2	Q6P179	endoplasmic reticulum aminopeptidase 2	0.129	no	21(MPP)
ETFA	P13804	electron-transfer-flavoprotein, alpha polypeptide	0.997	yes	19(MPP)	1-5,10-14,60-64,67-71,73-77
ETFB	P38117	electron-transfer-flavoprotein, beta polypeptide	0.083	no	77(MPP)	10-14
ETHE1	O95571	ethylmalonic encephalopathy 1	0.997	yes	12(MPP), 13(Icp55*)	5-9
EVC2	Q86UK5	Ellis van Creveld syndrome 2	0.000	no	41(MPP)
EXD2	Q9NVH0	exonuclease 3'-5' domain containing 2	0.034	no	32(MPP)
EXOSC8	Q96B26	exosome component 8	0.004	no	17(MPP)	14-18
FAM105B	Q96BN8	family with sequence similarity 105, member B	0.000	no	24(MPP)	55-59
FAM136A	Q96C01	family with sequence similarity 136, member A	0.000	no	35(MPP)
FAM162A	Q96A26	family with sequence similarity 162, member A	0.533	yes	54(MPP)	14-18
FAM73A	Q8NAN2	family with sequence similarity 73, member A	0.003	no	31(MPP)	49-53,72-76
FAM92A1	A1XBS5	family with sequence similarity 92, member A1	0.228	no	40(MPP)
FASTK	Q14296	Fas-activated serine/threonine kinase	0.000	no	38(MPP)	35-39,85-89
FBXL12	Q9NXK8	F-box and leucine-rich repeat protein 12	0.003	no	66(MPP)	27-31,34-38,59-63,63-67,93-97
FBXO21	O94952	F-box protein 21	0.000	no	55(MPP)
FBXW5	Q969U6	F-box and WD repeat domain containing 5	0.000	no	53(MPP)	50-54,73-77
FDX1	P10109	ferredoxin 1	0.996	yes	52(MPP), 53(Icp55*)	9-13,21-25
FDXR	P22570	ferredoxin reductase	0.740	yes	17(MPP)	2-6,5-9,54-58
FGFR1OP2	Q9NVK5	FGFR1 oncogene partner 2	0.000	no	78(MPP)	5-9
FGL1	Q08830	fibrinogen-like 1	0.007	no	79(MPP), 80(Icp55*)	1-5
FH	P07954	fumarate hydratase	1.000	yes	44(MPP)	1-5,4-8,41-45,92-96
FIS1	Q9Y3D6	fission 1 (mitochondrial outer membrane) homolog (S. cerevisiae)	0.000	no	45(MPP)	87-91,90-94
FKBP8	Q14318	FK506 binding protein 8, 38kDa	0.000	no	75(MPP)
FKBP9	O95302	FK506 binding protein 9, 63 kDa	0.000	no	59(MPP)
FOXRED1	Q96CU9	FAD-dependent oxidoreductase domain containing 1	0.975	yes	24(MPP)	2-6,91-95
FRMD6	Q96NE9	FERM domain containing 6	0.013	no	11(MPP)	76-80
GADD45GIP1	Q8TAE8	growth arrest and DNA-damage-inducible, gamma interacting protein 1	0.484	yes	24(MPP)
GALNT18	Q6P9A2	UDP-N-acetyl-alpha-D-galactosamine:polypeptide N-acetylgalactosaminyltransferase 18	0.026	no	43(MPP)
GBAS	O75323	glioblastoma amplified sequence	0.999	yes	32(MPP), 40(Oct1)	2-6,18-22,89-93
GCDH	Q92947	glutaryl-CoA dehydrogenase	0.998	yes	36(MPP)	80-84
GLOD5	A6NK44	glyoxalase domain containing 5	0.965	yes	38(MPP)	38-42,55-59
GLT8D1	Q68CQ7	glycosyltransferase 8 domain containing 1	0.000	no	57(MPP)	55-59
GREB1L	Q9C091	growth regulation by estrogen in breast cancer-like	0.008	no	28(MPP)
GRK6	P43250	G protein-coupled receptor kinase 6	0.000	no	32(MPP)	62-66,77-81
GRPEL1	Q9HAV7	GrpE-like 1 (E. coli)	0.995	yes	26(MPP)	5-9,78-82
GRPEL2	Q8TAA5	GrpE-like 2 (E. coli)	0.907	yes	39(MPP)	13-17,58-62,80-84
GRSF1	Q12849	G-rich RNA sequence binding factor 1	0.012	no	65(MPP)
GSDMC	Q9BYG8	gasdermin C	0.042	no	35(MPP)
GSE1	Q14687	Gse1 coiled-coil protein	0.034	no	22(MPP)	64-68
GTPBP3	Q969Y2	GTP binding protein 3 (mitochondrial)	0.971	yes	24(MPP)	61-65,91-95
GTPBP6	O43824	GTP binding protein 6 (putative)	0.992	yes	35(MPP), 36(Icp55*)	3-7,23-27
GTPBP8	Q8N3Z3	GTP-binding protein 8 (putative)	0.246	no	26(MPP)	10-14,44-48,54-58
HADH	Q16836	hydroxyacyl-CoA dehydrogenase	0.996	yes	11(MPP)	22-26,74-78
HADHA	P40939	hydroxyacyl-CoA dehydrogenase/3-ketoacyl-CoA thiolase/enoyl-CoA hydratase (trifunctional protein), alpha subunit	0.996	yes	28(MPP), 36(Oct1)	3-7,15-19
HCCS	P53701	holocytochrome c synthase	0.000	no	70(MPP)
HCFC1	P51610	host cell factor C1 (VP16-accessory protein)	0.012	no	38(MPP)	19-23
HEATR6	Q6AI08	HEAT repeat containing 6	0.000	no	32(MPP), 33(Icp55*)	82-86
HEYL	Q9NQ87	hes-related family bHLH transcription factor with YRPW motif-like	0.000	no	32(MPP), 33(Icp55*)	66-70
HINT2	Q9BX68	histidine triad nucleotide binding protein 2	0.964	yes	30(MPP)	14-18,56-60
HRNR	Q86YZ3	hornerin	0.000	no	86(MPP)	1-5,78-82
HSDL2	Q6YN16	hydroxysteroid dehydrogenase like 2	0.293	no	21(MPP)	22-26,27-31,85-89
HSPA9	P38646	heat shock 70kDa protein 9 (mortalin)	0.996	yes	45(MPP), 46(Icp55*)	4-8,9-13,37-41
HSPD1	P10809	heat shock 60kDa protein 1 (chaperonin)	0.996	yes	25(MPP), 26(Icp55*)	14-18,22-26
IARS2	Q9NSE4	isoleucyl-tRNA synthetase 2	0.922	yes	44(MPP)
ICA1L	Q8NDH6	islet cell autoantigen 1,69kDa-like	0.011	no	77(MPP)	66-70
ICOSLG	O75144	inducible T-cell co-stimulator ligand	0.000	no	18(MPP)
IDH2	P48735	isocitrate dehydrogenase 2 (NADP+)	0.993	yes	38(MPP), 39(Icp55*)	4-8,58-62
IDH3A	P50213	isocitrate dehydrogenase 3 (NAD+) alpha	0.961	yes	26(MPP), 27(Icp55*)	10-14,50-54
IDH3B	O43837	isocitrate dehydrogenase 3 (NAD+) beta	0.997	yes	25(MPP), 33(Oct1)	10-14,31-35,63-67,70-74
IDH3G	P51553	isocitrate dehydrogenase 3 (NAD+) gamma	0.801	yes	38(MPP)	2-6,12-16,77-81
IFI6	P09912	interferon, alpha-inducible protein 6	0.000	no	44(MPP)	38-42
IL18R1	Q13478	interleukin 18 receptor 1	0.009	no	26(MPP)
IMMP2L	Q96T52	IMP2 inner mitochondrial membrane peptidase-like (S. cerevisiae)	0.039	no	33(MPP)	8-12,11-15,30-34,90-94
IMMT	Q16891	inner membrane protein	0.679	yes	32(MPP), 40(Oct1)	1-5,19-23
IMPA1	P29218	inositol(myo)-1(or 4)-monophosphatase 1	0.000	no	18(MPP)	50-54
INTU	Q9ULD6	inturned planar cell polarity protein	0.000	no	90(MPP)
ITGB5	P18084	integrin, beta 5	0.004	no	59(MPP)	19-23
ITPK1	Q13572	inositol-tetrakisphosphate 1-kinase	0.000	no	33(MPP)
IVD	P26440	isovaleryl-CoA dehydrogenase	0.880	yes	32(MPP)	7-11,56-60
KCTD18	Q6PI47	potassium channel tetramerization domain containing 18	0.000	no	33(MPP)	64-68
KIF16B	Q96L93	kinesin family member 16B	0.008	no	53(MPP)
KLC4	Q9NSK0	kinesin light chain 4	0.068	no	28(MPP)
LACTB	P83111	lactamase, beta	0.372	no	26(MPP)	1-5
LETM1	O95202	leucine zipper-EF-hand containing transmembrane protein 1	0.974	yes	67(MPP)	79-83
LONP1	P36776	lon peptidase 1	0.983	yes	67(MPP)	7-11,13-17
LRP2	P98164	low density lipoprotein receptor-related protein 2	0.000	no	35(MPP)
LRPPRC	P42704	leucine-rich pentatricopeptide repeat containing	0.999	yes	58(MPP), 59(Icp55*)
LYSMD2	Q8IV50	LysM, putative peptidoglycan-binding, domain containing 2	0.000	no	51(MPP)
MALSU1	Q96EH3	mitochondrial assembly of ribosomal large subunit 1	0.969	yes	60(MPP)	7-11,16-20,48-52
MANBAL	Q9NQG1	mannosidase, beta A, lysosomal-like	0.000	no	77(MPP)
MAPK11	Q15759	mitogen-activated protein kinase 11	0.439	yes	29(MPP)
MARC1	Q5VT66	mitochondrial amidoxime reducing component 1	0.170	no	51(MPP)	9-13,40-44
MARCH1	Q8TCQ1	membrane-associated ring finger (C3HC4) 1, E3 ubiquitin protein ligase	0.021	no	11(MPP)	79-83
MAVS	Q7Z434	mitochondrial antiviral signaling protein	0.059	no	15(MPP), 16(Icp55*)	55-59
MBOAT1	Q6ZNC8	membrane bound O-acyltransferase domain containing 1	0.000	no	56(MPP)	49-53,63-67
MCCC1	Q96RQ3	methylcrotonoyl-CoA carboxylase 1 (alpha)	0.978	yes	38(MPP)	49-53,61-65
MCCC2	Q9HCC0	methylcrotonoyl-CoA carboxylase 2 (beta)	0.932	yes	22(MPP)	4-8
MCU	Q8NE86	mitochondrial calcium uniporter	0.106	no	50(MPP)
MDH2	P40926	malate dehydrogenase 2, NAD (mitochondrial)	0.999	yes	16(MPP), 24(Oct1)
ME2	P23368	malic enzyme 2, NAD(+)-dependent	0.996	yes	18(MPP)	79-83,96-100
MECR	Q9BV79	mitochondrial trans-2-enoyl-CoA reductase	0.696	yes	19(MPP)
METTL4	Q8N3J2	methyltransferase like 4	0.004	no	85(MPP)
MFSD12	Q6NUT3	major facilitator superfamily domain containing 12	0.006	no	52(MPP), 53(Icp55*)	27-31,80-84,95-99
MGME1	Q9BQP7	mitochondrial genome maintenance exonuclease 1	0.625	yes	64(MPP)
MGST1	P10620	microsomal glutathione S-transferase 1	0.017	no	74(MPP)	24-28,59-63
MICU1	Q9BPX6	mitochondrial calcium uptake 1	0.845	yes	32(MPP)
MINOS1	Q5TGZ0	mitochondrial inner membrane organizing system 1	0.003	no	39(MPP)	10-14
MIPEP	Q99797	mitochondrial intermediate peptidase	0.996	yes	36(MPP)	92-96
MMAB	Q96EY8	methylmalonic aciduria (cobalamin deficiency) cblB type	0.928	yes	32(MPP)	24-28,55-59
MOGAT3	Q86VF5	monoacylglycerol O-acyltransferase 3	0.000	no	82(MPP)
MORN4	Q8NDC4	MORN repeat containing 4	0.003	no	26(MPP)
MPC1	Q9Y5U8	mitochondrial pyruvate carrier 1	0.063	no	69(MPP)	6-10,66-70
MPP7	Q5T2T1	membrane protein, palmitoylated 7 (MAGUK p55 subfamily member 7)	0.000	no	94(MPP)	95-99
MPST	P25325	mercaptopyruvate sulfurtransferase	0.035	no	48(MPP)	6-10,72-76,79-83,94-98
MREG	Q8N565	melanoregulin	0.016	no	23(MPP)
MRPL10	Q7Z7H8	mitochondrial ribosomal protein L10	0.964	yes	39(MPP)	78-82
MRPL12	P52815	mitochondrial ribosomal protein L12	0.993	yes	36(MPP)	20-24
MRPL2	Q5T653	mitochondrial ribosomal protein L2	0.323	no	52(MPP)	6-10
MRPL22	Q9NWU5	mitochondrial ribosomal protein L22	0.752	yes	72(MPP)	84-88
MRPL23	Q16540	mitochondrial ribosomal protein L23	0.341	no	19(MPP)
MRPL28	Q13084	mitochondrial ribosomal protein L28	0.402	yes	31(MPP)
MRPL37	Q9BZE1	mitochondrial ribosomal protein L37	0.500	yes	29(MPP)	8-12,46-50
MRPL38	Q96DV4	mitochondrial ribosomal protein L38	0.734	yes	18(MPP), 26(Oct1)	5-9,67-71
MRPL40	Q9NQ50	mitochondrial ribosomal protein L40	0.892	yes	29(MPP)
MRPL41	Q8IXM3	mitochondrial ribosomal protein L41	0.688	yes	10(MPP)	7-11
MRPL51	Q4U2R6	mitochondrial ribosomal protein L51	0.915	yes	23(MPP), 24(Icp55*)	28-32,88-92
MRPL52	Q86TS9	mitochondrial ribosomal protein L52	0.959	yes	29(MPP)	74-78
MRPL54	Q6P161	mitochondrial ribosomal protein L54	0.584	yes	30(MPP), 31(Icp55*)
MRPL57	Q9BQC6	mitochondrial ribosomal protein L57	0.802	yes	26(MPP)	73-77
MRPL9	Q9BYD2	mitochondrial ribosomal protein L9	0.886	yes	21(MPP)	18-22,56-60,79-83
MRPS10	P82664	mitochondrial ribosomal protein S10	0.982	yes	13(MPP)	11-15
MRPS11	P82912	mitochondrial ribosomal protein S11	0.991	yes	24(MPP)	21-25
MRPS15	P82914	mitochondrial ribosomal protein S15	0.991	yes	52(MPP)	1-5,89-93
MRPS2	Q9Y399	mitochondrial ribosomal protein S2	0.922	yes	40(MPP)	8-12
MRPS22	P82650	mitochondrial ribosomal protein S22	0.775	yes	52(MPP), 53(Icp55*)	20-24
MRPS25	P82663	mitochondrial ribosomal protein S25	0.615	yes	78(MPP)	44-48,75-79
MRPS26	Q9BYN8	mitochondrial ribosomal protein S26	0.999	yes	26(MPP)	1-5
MRPS28	Q9Y2Q9	mitochondrial ribosomal protein S28	0.652	yes	28(MPP)	16-20
MRPS31	Q92665	mitochondrial ribosomal protein S31	0.224	no	59(MPP)	56-60
MRPS34	P82930	mitochondrial ribosomal protein S34	0.807	yes	44(MPP), 45(Icp55*)	76-80
MRPS35	P82673	mitochondrial ribosomal protein S35	0.882	yes	21(MPP), 29(Oct1)
MRPS5	P82675	mitochondrial ribosomal protein S5	0.123	no	86(MPP), 87(Icp55*)	4-8,19-23,63-67
MRPS7	Q9Y2R9	mitochondrial ribosomal protein S7	0.987	yes	34(MPP)	5-9,19-23,73-77
MRPS9	P82933	mitochondrial ribosomal protein S9	0.137	no	49(MPP)
MSI1	O43347	musashi RNA-binding protein 1	0.000	no	62(MPP)	74-78
MTCH2	Q9Y6C9	mitochondrial carrier 2	0.032	no	47(MPP)	23-27,58-62
MTFR1	Q15390	mitochondrial fission regulator 1	0.717	yes	35(MPP)	5-9,8-12
MTFR1L	Q9H019	mitochondrial fission regulator 1-like	0.083	no	27(MPP)
MTIF2	P46199	mitochondrial translational initiation factor 2	0.685	yes	29(MPP)
MTIF3	Q9H2K0	mitochondrial translational initiation factor 3	0.904	yes	23(MPP)	20-24,86-90
MTPAP	Q9NVV4	mitochondrial poly(A) polymerase	0.974	yes	29(MPP), 30(Icp55*)	26-30,91-95
MTX1	Q13505	metaxin 1	0.016	no	61(MPP)	72-76,76-80
MYOM2	P54296	myomesin 2	0.124	no	52(MPP)	67-71
NAT8L	Q8N9F0	N-acetyltransferase 8-like (GCN5-related, putative)	0.000	no	94(MPP)	91-95
NDUFA12	Q9UI09	NADH dehydrogenase (ubiquinone) 1 alpha subcomplex, 12	0.596	yes	22(MPP)	23-27,86-90
NDUFA13	Q9P0J0	NADH dehydrogenase (ubiquinone) 1 alpha subcomplex, 13	0.030	no	29(MPP), 30(Icp55*)
NDUFA8	P51970	NADH dehydrogenase (ubiquinone) 1 alpha subcomplex, 8, 19kDa	0.000	no	77(MPP)	24-28,63-67
NDUFAF2	Q8N183	NADH dehydrogenase (ubiquinone) complex I, assembly factor 2	0.252	no	14(MPP), 15(Icp55*)	7-11
NDUFAF4	Q9P032	NADH dehydrogenase (ubiquinone) complex I, assembly factor 4	0.085	no	33(MPP)
NDUFB11	Q9NX14	NADH dehydrogenase (ubiquinone) 1 beta subcomplex, 11, 17.3kDa	0.992	yes	13(MPP), 14(Icp55*)	10-14
NDUFB4	O95168	NADH dehydrogenase (ubiquinone) 1 beta subcomplex, 4, 15kDa	0.003	no	32(MPP)	34-38,65-69
NDUFB5	O43674	NADH dehydrogenase (ubiquinone) 1 beta subcomplex, 5, 16kDa	0.999	yes	36(MPP)	37-41,67-71,70-74
NDUFB6	O95139	NADH dehydrogenase (ubiquinone) 1 beta subcomplex, 6, 17kDa	0.042	no	59(MPP)	43-47,47-51,57-61,72-76,81-85
NDUFB9	Q9Y6M9	NADH dehydrogenase (ubiquinone) 1 beta subcomplex, 9, 22kDa	0.735	yes	19(MPP)	16-20,20-24
NDUFC1	O43677	NADH dehydrogenase (ubiquinone) 1, subcomplex unknown, 1, 6kDa	0.984	yes	19(MPP)	10-14
NDUFS1	P28331	NADH dehydrogenase (ubiquinone) Fe-S protein 1, 75kDa (NADH-coenzyme Q reductase)	0.994	yes	23(MPP)	6-10,60-64,85-89
NDUFS2	O75306	NADH dehydrogenase (ubiquinone) Fe-S protein 2, 49kDa (NADH-coenzyme Q reductase)	0.977	yes	26(MPP)	3-7,94-98
NDUFS3	O75489	NADH dehydrogenase (ubiquinone) Fe-S protein 3, 30kDa (NADH-coenzyme Q reductase)	0.962	yes	36(MPP)	6-10,69-73
NDUFS4	O43181	NADH dehydrogenase (ubiquinone) Fe-S protein 4, 18kDa (NADH-coenzyme Q reductase)	0.950	yes	34(MPP), 42(Oct1)
NDUFS8	O00217	NADH dehydrogenase (ubiquinone) Fe-S protein 8, 23kDa (NADH-coenzyme Q reductase)	0.999	yes	26(MPP), 34(Oct1)	9-13
NDUFV3	P56181	NADH dehydrogenase (ubiquinone) flavoprotein 3, 10kDa	0.937	yes	27(MPP), 28(Icp55*)
NEK9	Q8TD19	NIMA-related kinase 9	0.000	no	61(MPP)
NF1	P21359	neurofibromin 1	0.000	no	17(MPP)	90-94
NFKBID	Q8NI38	nuclear factor of kappa light polypeptide gene enhancer in B-cells inhibitor, delta	0.000	no	63(MPP)	52-56
NLGN2	Q8NFZ4	neuroligin 2	0.000	no	84(MPP)
NLN	Q9BYT8	neurolysin (metallopeptidase M3 family)	0.998	yes	29(MPP)	2-6
NME7	Q9Y5B8	NME/NM23 family member 7	0.036	no	45(MPP)
NNT	Q13423	nicotinamide nucleotide transhydrogenase	0.975	yes	35(MPP)
NOA1	Q8NC60	nitric oxide associated 1	0.998	yes	36(MPP)
NPTN	Q9Y639	neuroplastin	0.000	no	86(MPP)
NRP1	O14786	neuropilin 1	0.000	no	24(MPP)	64-68
NT5DC3	Q86UY8	5'-nucleotidase domain containing 3	0.640	yes	42(MPP)	53-57
OCIAD1	Q9NX40	OCIA domain containing 1	0.000	no	34(MPP), 35(Icp55*)	76-80
OCIAD2	Q56VL3	OCIA domain containing 2	0.000	no	81(MPP)	39-43,52-56,84-88
OGDH	Q02218	oxoglutarate (alpha-ketoglutarate) dehydrogenase (lipoamide)	0.996	yes	39(MPP), 40(Icp55*)
OSGEPL1	Q9H4B0	O-sialoglycoprotein endopeptidase-like 1	0.440	yes	25(MPP)	35-39,91-95
OTC	P00480	ornithine carbamoyltransferase	0.996	yes	24(MPP)
OXA1L	Q15070	oxidase (cytochrome c) assembly 1-like	0.750	yes	63(MPP), 71(Oct1)	12-16
OXCT1	P55809	3-oxoacid CoA transferase 1	0.996	yes	39(MPP)	3-7
PAF1	Q8N7H5	Paf1, RNA polymerase II associated factor, homolog (S. cerevisiae)	0.000	no	12(MPP)
PARL	Q9H300	presenilin associated, rhomboid-like	0.265	no	65(MPP)
PC	P11498	pyruvate carboxylase	0.997	yes	19(MPP)	37-41,49-53,52-56
PCBP3	P57721	poly(rC) binding protein 3	0.003	no	50(MPP)
PCK2	Q16822	phosphoenolpyruvate carboxykinase 2 (mitochondrial)	0.996	yes	26(MPP)
PCMTD2	Q9NV79	protein-L-isoaspartate (D-aspartate) O-methyltransferase domain containing 2	0.000	no	35(MPP)	32-36
PDHB	P11177	pyruvate dehydrogenase (lipoamide) beta	0.996	yes	22(MPP), 30(Oct1)
PET112	O75879	PET112 homolog (yeast)	0.873	yes	41(MPP)
PGAM5	Q96HS1	phosphoglycerate mutase family member 5	0.124	no	77(MPP)
PHB	P35232	prohibitin	0.010	no	44(MPP)	2-6
PHB2	Q99623	prohibitin 2	0.806	yes	89(MPP)	22-26
PHKG2	P15735	phosphorylase kinase, gamma 2 (testis)	0.000	no	33(MPP)	38-42,51-55
PILRB	Q9UKJ0	paired immunoglobin-like type 2 receptor beta	0.000	no	73(MPP)	94-98
PITRM1	Q5JRX3	pitrilysin metallopeptidase 1	0.996	yes	28(MPP)	34-38,76-80
PLEKHJ1	Q9NW61	pleckstrin homology domain containing, family J member 1	0.005	no	36(MPP)	37-41
PLGRKT	Q9HBL7	plasminogen receptor, C-terminal lysine transmembrane protein	0.130	no	31(MPP)	53-57
PMPCA	Q10713	peptidase (mitochondrial processing) alpha	0.999	yes	33(MPP)	8-12
PMPCB	O75439	peptidase (mitochondrial processing) beta	0.996	yes	29(MPP)	5-9
PNKD	Q8N490	paroxysmal nonkinesigenic dyskinesia	0.838	yes	40(MPP)
PNPT1	Q8TCS8	polyribonucleotide nucleotidyltransferase 1	0.222	no	15(MPP), 16(Icp55*)	3-7,63-67
POLRMT	O00411	polymerase (RNA) mitochondrial (DNA directed)	0.996	yes	41(MPP)	13-17
PPA2	Q9H2U2	pyrophosphatase (inorganic) 2	0.996	yes	31(MPP)	4-8
PPAP2C	O43688	phosphatidic acid phosphatase type 2C	0.000	no	35(MPP)	95-99
PPFIBP2	Q8ND30	PTPRF interacting protein, binding protein 2 (liprin beta 2)	0.000	no	71(MPP)	5-9,50-54
PPM1K	Q8N3J5	protein phosphatase, Mg2+/Mn2+ dependent, 1K	0.888	yes	27(MPP)
PRDX1	Q06830	peroxiredoxin 1	0.000	no	63(MPP)	82-86
PRELID1	Q9Y255	PRELI domain containing 1	0.232	no	55(MPP), 56(Icp55*)	1-5,62-66,66-70
PTCD3	Q96EY7	pentatricopeptide repeat domain 3	0.999	yes	36(MPP), 37(Icp55*)	6-10,65-69
PTGES2	Q9H7Z7	prostaglandin E synthase 2	0.574	yes	58(MPP)	4-8,7-11
PTPMT1	Q8WUK0	protein tyrosine phosphatase 1	0.133	no	27(MPP)	11-15
PTPRH	Q9HD43	protein tyrosine phosphatase, receptor type, H	0.008	no	35(MPP), 36(Icp55*)
PTRH2	Q9Y3E5	peptidyl-tRNA hydrolase 2	0.000	no	35(MPP)	86-90
PYCR2	Q96C36	pyrroline-5-carboxylate reductase family, member 2	0.019	no	18(MPP), 19(Icp55*)	27-31,88-92
QDPR	P09417	quinoid dihydropteridine reductase	0.058	no	26(MPP)	10-14,71-75
RBFA	Q8N0V3	ribosome binding factor A (putative)	0.958	yes	11(MPP)	45-49
REXO2	Q9Y3B8	RNA exonuclease 2	0.965	yes	25(MPP)	40-44
RICTOR	Q6R327	RPTOR independent companion of MTOR, complex 2	0.010	no	19(MPP)	63-67,87-91
RMDN3	Q96TC7	regulator of microtubule dynamics 3	0.038	no	38(MPP)	65-69
RMND1	Q9NWS8	required for meiotic nuclear division 1 homolog (S. cerevisiae)	0.957	yes	24(MPP)	5-9,25-29
RNF138	Q8WVD3	ring finger protein 138, E3 ubiquitin protein ligase	0.000	no	59(MPP)	34-38,39-43
RPLP2	P05387	ribosomal protein, large, P2	0.000	no	39(MPP)	23-27,39-43,59-63
RTKN	Q9BST9	rhotekin	0.323	no	25(MPP)	55-59
RTTN	Q86VV8	rotatin	0.275	no	71(MPP)	46-50,68-72,78-82
S100A10	P60903	S100 calcium binding protein A10	0.007	no	33(MPP)	5-9,16-20,52-56
SAMM50	Q9Y512	SAMM50 sorting and assembly machinery component	0.000	no	58(MPP)
SARDH	Q9UL12	sarcosine dehydrogenase	0.735	yes	62(MPP)	4-8,7-11,82-86
SDC3	O75056	syndecan 3	0.026	no	29(MPP)	41-45
SDHA	P31040	succinate dehydrogenase complex, subunit A, flavoprotein (Fp)	0.995	yes	32(MPP), 40(Oct1)	7-11,13-17,18-22,90-94
SDHB	P21912	succinate dehydrogenase complex, subunit B, iron sulfur (Ip)	0.963	yes	28(MPP)	39-43
SERPINA5	P05154	serpin peptidase inhibitor, clade A (alpha-1 antiproteinase, antitrypsin), member 5	0.000	no	55(MPP), 56(Icp55*)	52-56
SETD3	Q86TU7	SET domain containing 3	0.047	no	55(MPP)	82-86
SFXN1	Q9H9B4	sideroflexin 1	0.004	no	25(MPP)	25-29,47-51
SFXN2	Q96NB2	sideroflexin 2	0.000	no	19(MPP)	24-28,45-49,70-74
SFXN3	Q9BWM7	sideroflexin 3	0.006	no	26(MPP)	24-28
SHMT2	P34897	serine hydroxymethyltransferase 2 (mitochondrial)	0.996	yes	26(MPP)	19-23,80-84
SIRT5	Q9NXA8	sirtuin 5	0.725	yes	36(MPP)	30-34,43-47,50-54
SLC1A3	P43003	solute carrier family 1 (glial high affinity glutamate transporter), member 3	0.052	no	26(MPP)	88-92
SLC22A9	Q8IVM8	solute carrier family 22 (organic anion transporter), member 9	0.015	no	49(MPP)	32-36,50-54,88-92
SLC25A10	Q9UBX3	solute carrier family 25 (mitochondrial carrier; dicarboxylate transporter), member 10	0.007	no	51(MPP)	7-11,48-52,76-80
SLC25A13	Q9UJS0	solute carrier family 25 (aspartate/glutamate carrier), member 13	0.188	no	44(MPP)	3-7,21-25,41-45
SLC25A22	Q9H936	solute carrier family 25 (mitochondrial carrier: glutamate), member 22	0.014	no	45(MPP), 53(Oct1)	81-85
SLC25A24	Q6NUK1	solute carrier family 25 (mitochondrial carrier; phosphate carrier), member 24	0.067	no	50(MPP)	1-5,80-84
SLC25A25	Q6KCM7	solute carrier family 25 (mitochondrial carrier; phosphate carrier), member 25	0.000	no	50(MPP)	72-76
SLC25A26	Q70HW3	solute carrier family 25 (S-adenosylmethionine carrier), member 26	0.000	no	34(MPP)	73-77,89-93
SLC25A3	Q00325	solute carrier family 25 (mitochondrial carrier; phosphate carrier), member 3	0.860	yes	45(MPP), 46(Icp55*)	5-9
SLC25A31	Q9H0C2	solute carrier family 25 (mitochondrial carrier; adenine nucleotide translocator), member 31	0.006	no	14(MPP)	90-94
SLC25A42	Q86VD7	solute carrier family 25, member 42	0.007	no	68(MPP)	73-77
SLC35F2	Q8IXU6	solute carrier family 35, member F2	0.000	no	29(MPP)
SLC6A1	P30531	solute carrier family 6 (neurotransmitter transporter), member 1	0.000	no	70(MPP)
SLIRP	Q9GZT3	SRA stem-loop interacting RNA binding protein	0.990	yes	15(MPP)	45-49
SLITRK3	O94933	SLIT and NTRK-like family, member 3	0.111	no	91(MPP)	89-93
SMIM14	Q96QK8	small integral membrane protein 14	0.014	no	22(MPP)	19-23
SMYD5	Q6GMV2	SMYD family member 5	0.130	no	27(MPP)	70-74,73-77
SNX19	Q92543	sorting nexin 19	0.003	no	28(MPP)	41-45,79-83
SPARC	P09486	secreted protein, acidic, cysteine-rich (osteonectin)	0.000	no	15(MPP), 16(Icp55*)	12-16
SPATA2L	Q8IUW3	spermatogenesis associated 2-like	0.000	no	21(MPP)	74-78,85-89
SPATA9	Q9BWV2	spermatogenesis associated 9	0.051	no	78(MPP)	24-28,89-93
SPSB3	Q6PJ21	splA/ryanodine receptor domain and SOCS box containing 3	0.058	no	20(MPP)	10-14
SPTLC2	O15270	serine palmitoyltransferase, long chain base subunit 2	0.021	no	32(MPP)	90-94
SQRDL	Q9Y6N5	sulfide quinone reductase-like (yeast)	0.060	no	80(MPP)	36-40
SSBP1	Q04837	single-stranded DNA binding protein 1	0.966	yes	16(MPP)
SUCLA2	Q9P2R7	succinate-CoA ligase, ADP-forming, beta subunit	0.826	yes	52(MPP), 53(Icp55*)	7-11,24-28
SUCLG1	P53597	succinate-CoA ligase, alpha subunit	0.421	yes	40(MPP)	23-27
SUCLG2	Q96I99	succinate-CoA ligase, GDP-forming, beta subunit	0.964	yes	22(MPP), 23(Icp55*)	9-13,12-16,56-60
SUV39H2	Q9H5I1	suppressor of variegation 3-9 homolog 2 (Drosophila)	0.000	no	43(MPP)
SYNJ2BP	P57105	synaptojanin 2 binding protein	0.000	no	19(MPP)
TACO1	Q9BSH4	translational activator of mitochondrially encoded cytochrome c oxidase I	0.954	yes	49(MPP)	9-13,13-17,81-85
TAOK3	Q9H2K8	TAO kinase 3	0.000	no	78(MPP)
TBC1D32	Q96NH3	TBC1 domain family, member 32	0.693	yes	19(MPP)	16-20,55-59
TBRG4	Q969Z0	transforming growth factor beta regulator 4	0.925	yes	31(MPP)	2-6,72-76
TCIRG1	Q13488	T-cell, immune regulator 1, ATPase, H+ transporting, lysosomal V0 subunit A3	0.149	no	51(MPP)
TDRD5	Q8NAT2	tudor domain containing 5	0.000	no	17(MPP)	63-67,75-79
TEFM	Q96QE5	transcription elongation factor	0.158	no	35(MPP)	61-65,73-77,87-91
TFAM	Q00059	transcription factor A	0.996	yes	41(MPP), 49(Oct1)	38-42,81-85
THAP9	Q9H5L6	THAP domain containing 9	0.034	no	36(MPP)	38-42
TIMM10	P62072	translocase of inner mitochondrial membrane 10 homolog (yeast)	0.000	no	54(MPP)	51-55,55-59
TIMM13	Q9Y5L4	translocase of inner mitochondrial membrane 13 homolog (yeast)	0.000	no	83(MPP)	47-51,70-74,80-84
TIMM44	O43615	translocase of inner mitochondrial membrane 44 homolog (yeast)	0.993	yes	17(MPP)
TIMM8A	O60220	translocase of inner mitochondrial membrane 8 homolog A (yeast)	0.000	no	32(MPP)	19-23,44-48,67-71
TIMM9	Q9Y5J7	translocase of inner mitochondrial membrane 9 homolog (yeast)	0.000	no	67(MPP)	53-57
TIMMDC1	Q9NPL8	translocase of inner mitochondrial membrane domain containing 1	0.018	no	22(MPP), 23(Icp55*)	12-16,19-23
TM9SF4	Q92544	transmembrane 9 superfamily protein member 4	0.000	no	82(MPP)
TMCO6	Q96DC7	transmembrane and coiled-coil domains 6	0.127	no	44(MPP)
TMEM126B	Q8IUX1	transmembrane protein 126B	0.000	no	51(MPP)	25-29,28-32,93-97
TMEM141	Q96I45	transmembrane protein 141	0.000	no	55(MPP)
TMEM144	Q7Z5S9	transmembrane protein 144	0.000	no	32(MPP)	61-65
TMEM176A	Q96HP8	transmembrane protein 176A	0.000	no	42(MPP)	29-33
TMEM179	Q6ZVK1	transmembrane protein 179	0.005	no	73(MPP)	86-90
TMEM18	Q96B42	transmembrane protein 18	0.000	no	48(MPP)	53-57
TMEM30A	Q9NV96	transmembrane protein 30A	0.000	no	28(MPP)	91-95
TMEM70	Q9BUB7	transmembrane protein 70	0.031	no	81(MPP)	59-63,78-82
TMIGD1	Q6UXZ0	transmembrane and immunoglobulin domain containing 1	0.005	no	25(MPP), 33(Oct1)	11-15
TMLHE	Q9NVH6	trimethyllysine hydroxylase, epsilon	0.391	yes	82(MPP)
TNFRSF1A	P19438	tumor necrosis factor receptor superfamily, member 1A	0.000	no	38(MPP)	96-100
TOMM20	Q15388	translocase of outer mitochondrial membrane 20 homolog (yeast)	0.008	no	30(MPP)	66-70
TOMM22	Q9NS69	translocase of outer mitochondrial membrane 22 homolog (yeast)	0.000	no	61(MPP)	74-78,80-84
TOMM40	O96008	translocase of outer mitochondrial membrane 40 homolog (yeast)	0.000	no	53(MPP)
TOMM5	Q8N4H5	translocase of outer mitochondrial membrane 5 homolog (yeast)	0.003	no	30(MPP)
TOMM70A	O94826	translocase of outer mitochondrial membrane 70 homolog A (S. cerevisiae)	0.000	no	66(MPP)
TOP1MT	Q969P6	topoisomerase (DNA) I	0.958	yes	34(MPP)	3-7,96-100
TRAF6	Q9Y4K3	TNF receptor-associated factor 6, E3 ubiquitin protein ligase	0.000	no	79(MPP)	89-93
TRAM1L1	Q8N609	translocation associated membrane protein 1-like 1	0.000	no	5(MPP)
TRAP1	Q12931	TNF receptor-associated protein 1	0.936	yes	58(MPP), 59(Icp55*)	55-59
TRAPPC1	Q9Y5R8	trafficking protein particle complex 1	0.016	no	47(MPP)
TRIM3	O75382	tripartite motif containing 3	0.000	no	64(MPP)	31-35,42-46
TRMT10C	Q7L0Y3	tRNA methyltransferase 10 homolog C (S. cerevisiae)	0.577	yes	39(MPP)	17-21,36-40
TRNT1	Q96Q11	tRNA nucleotidyl transferase, CCA-adding, 1	0.523	yes	68(MPP)	1-5,17-21
TRPT1	Q86TN4	tRNA phosphotransferase 1	0.000	no	69(MPP), 70(Icp55*)	31-35,75-79
TSFM	P43897	Ts translation elongation factor	0.968	yes	40(MPP)	64-68,91-95
TST	Q16762	thiosulfate sulfurtransferase (rhodanese)	0.659	yes	22(MPP)	6-10
TTC19	Q6DKK2	tetratricopeptide repeat domain 19	0.996	yes	28(MPP)	1-5,13-17
TTC21B	Q7Z4L5	tetratricopeptide repeat domain 21B	0.044	no	41(MPP)	19-23,38-42,41-45
TTC32	Q5I0X7	tetratricopeptide repeat domain 32	0.000	no	38(MPP)	35-39
TTI1	O43156	TELO2 interacting protein 1	0.000	no	37(MPP)
TTLL4	Q14679	tubulin tyrosine ligase-like family, member 4	0.004	no	15(MPP)
TUFM	P49411	Tu translation elongation factor	0.996	yes	42(MPP), 43(Icp55*)	27-31,77-81
TXN2	Q99757	thioredoxin 2	0.996	yes	51(MPP)	2-6,7-11
TXNDC16	Q9P2K2	thioredoxin domain containing 16	0.017	no	71(MPP)	89-93
UBE2H	P62256	ubiquitin-conjugating enzyme E2H	0.000	no	10(MPP)	15-19,35-39,71-75
UBE3C	Q15386	ubiquitin protein ligase E3C	0.013	no	58(MPP)	73-77
UFD1L	Q92890	ubiquitin fusion degradation 1 like (yeast)	0.727	yes	25(MPP), 33(Oct1)	11-15,94-98
UQCRC2	P22695	ubiquinol-cytochrome c reductase core protein II	0.996	yes	13(MPP), 14(Icp55*)	10-14
UQCRFS1	P47985	ubiquinol-cytochrome c reductase, Rieske iron-sulfur polypeptide 1	0.996	yes	28(MPP)
UQCRQ	O14949	ubiquinol-cytochrome c reductase, complex III subunit VII, 9.5kDa	0.249	no	13(MPP)	11-15,27-31,46-50
USP54	Q70EL1	ubiquitin specific peptidase 54	0.748	yes	60(MPP)
UST	Q9Y2C2	uronyl-2-sulfotransferase	0.005	no	43(MPP)
VAMP8	Q9BV40	vesicle-associated membrane protein 8	0.003	no	46(MPP)	31-35,66-70
VDAC2	P45880	voltage-dependent anion channel 2	0.007	no	11(MPP)	21-25
VDAC3	Q9Y277	voltage-dependent anion channel 3	0.000	no	41(MPP)	10-14
VEGFA	P15692	vascular endothelial growth factor A	0.012	no	50(MPP), 51(Icp55*)	40-44
VPS13A	Q96RL7	vacuolar protein sorting 13 homolog A (S. cerevisiae)	0.000	no	14(MPP)	11-15
VTA1	Q9NP79	vesicle (multivesicular body) trafficking 1	0.100	no	40(MPP), 41(Icp55*)	37-41,56-60,60-64,94-98
VWA5B1	Q5TIE3	von Willebrand factor A domain containing 5B1	0.000	no	70(MPP)	67-71
WNT7A	O00755	wingless-type MMTV integration site family, member 7A	0.174	no	50(MPP), 58(Oct1)	5-9,9-13
WSB1	Q9Y6I7	WD repeat and SOCS box containing 1	0.000	no	18(MPP)
XK	P51811	X-linked Kx blood group (McLeod syndrome)	0.000	no	30(MPP)	71-75,80-84
XKR9	Q5GH70	XK, Kell blood group complex subunit-related family, member 9	0.011	no	32(MPP)	80-84,89-93
YIPF2	Q9BWQ6	Yip1 domain family, member 2	0.000	no	31(MPP)
YRDC	Q86U90	yrdC N(6)-threonylcarbamoyltransferase domain containing	0.303	no	32(MPP)	69-73
ZCCHC24	Q8N2G6	zinc finger, CCHC domain containing 24	0.000	no	81(MPP)
ZNF200	P98182	zinc finger protein 200	0.009	no	34(MPP)	3-7,47-51,89-93
ZNF211	Q13398	zinc finger protein 211	0.012	no	21(MPP)
ZNF428	Q96B54	zinc finger protein 428	0.000	no	71(MPP)	82-86
ZNF467	Q7Z7K2	zinc finger protein 467	0.000	no	72(MPP)
ZNF48	Q96MX3	zinc finger protein 48	0.000	no	23(MPP)	1-5
ZNF510	Q9Y2H8	zinc finger protein 510	0.000	no	29(MPP)
ZNF615	Q8N8J6	zinc finger protein 615	0.000	no	35(MPP)	74-78
ZNF7	P17097	zinc finger protein 7	0.000	no	79(MPP)
ZNF862	O60290	zinc finger protein 862	0.000	no	74(MPP)
ZNFX1	Q9P2E3	zinc finger, NFX1-type containing 1	0.005	no	45(MPP)

## Sheet: ProtParam data
Enzyme	Name	UniProt-ID	Theoretical pI	Aliphatic index	Instability index	Stability	Complex
AARS2	alanyl-tRNA synthetase 2	Q5JTZ9	5.86823	0.057868	45.7612	unstable	no
AASS	aminoadipate-semialdehyde synthase	Q9UDR5	6.17572	0.0701944	45.4344	unstable	no
AATK	apoptosis-associated tyrosine kinase	Q6ZMQ8	4.47626	0.0640466	63.1585	unstable	yes
ABCB7	ATP-binding cassette, sub-family B (MDR/TAP), member 7	O75027	9.37274	0.0837766	30.8471	stable	yes
ABCB8	ATP-binding cassette, sub-family B (MDR/TAP), member 8	Q9NUT2	9.21259	0.0707483	36.7128	stable	yes
ABHD11	abhydrolase domain containing 11	Q8NFV4	9.50079	0.0634921	45.6651	unstable	unknown
ACAA2	acetyl-CoA acyltransferase 2	P42765	8.32098	0.0528967	42.4683	unstable	yes
ACAD9	acyl-CoA dehydrogenase family, member 9	Q9H845	8.15387	0.0756844	42.8919	unstable	yes
ACADL	acyl-CoA dehydrogenase, long chain	P28330	7.68378	0.0837209	37.4079	stable	no
ACADM	acyl-CoA dehydrogenase, C-4 to C-12 straight chain	P11310	8.6087	0.0902613	33.1705	stable	yes
ACADSB	acyl-CoA dehydrogenase, short/branched chain	P45954	6.52924	0.087963	34.8007	stable	no
ACAT1	acetyl-CoA acetyltransferase 1	P24752	8.97845	0.0468384	37.6171	stable	no
ACN9	ACN9 homolog (S. cerevisiae)	Q9NRP4	9.12836	0.088	56.1256	unstable	yes
ACO2	aconitase 2	Q99798	7.35748	0.0679487	34.6999	stable	no
ACSL5	acyl-CoA synthetase long-chain family member 5	Q9ULC5	6.49261	0.0966325	36.3269	stable	unknown
ACSS3	acyl-CoA synthetase short-chain family member 3	Q9H6R3	8.83575	0.0860058	37.8551	stable	unknown
ADGB	androglobin	Q8N7X0	8.49164	0.0881824	43.7614	unstable	unknown
ADNP2	ADNP homeobox 2	Q6IQ32	9.30341	0.0601238	56.3935	unstable	unknown
AFG3L2	AFG3-like AAA ATPase 2	Q9Y4W6	8.80646	0.0865747	30.7579	stable	yes
AGK	acylglycerol kinase	Q53H12	8.30402	0.0781991	42.9581	unstable	yes
AK4	adenylate kinase 4	P27144	8.46942	0.0762332	41.4215	unstable	yes
AKAP1	A kinase (PRKA) anchor protein 1	Q92667	4.84454	0.0487265	56.2144	unstable	yes
ALAS1	aminolevulinate, delta-, synthase 1	P13196	8.73712	0.0671875	45.4864	unstable	no
ALDH16A1	aldehyde dehydrogenase 16 family, member A1	Q8IZ83	6.35089	0.063591	45.0883	unstable	yes
ALDH18A1	aldehyde dehydrogenase 18 family, member A1	P54886	6.66217	0.0490566	39.705	stable	no
ALDH1B1	aldehyde dehydrogenase 1 family, member B1	P30837	6.36102	0.0947776	22.3058	stable	no
ALDH1L2	aldehyde dehydrogenase 1 family, member L2	Q3SY69	6.13153	0.0855905	31.1008	stable	unknown
ALDH5A1	aldehyde dehydrogenase 5 family, member A1	P51649	8.6214	0.0785047	39.0124	stable	no
ALDH6A1	aldehyde dehydrogenase 6 family, member A1	Q02252	8.72321	0.071028	30.9309	stable	no
ALDH7A1	aldehyde dehydrogenase 7 family, member A1	P49419	8.21222	0.0816327	34.5327	stable	no
ALKBH4	alkB, alkylation repair homolog 4 (E. coli)	Q9NXW9	6.27106	0.0794702	57.2765	unstable	yes
ANKRD34C	ankyrin repeat domain 34C	P0C6C1	9.14569	0.0317757	54.5692	unstable	unknown
ANKRD52	ankyrin repeat domain 52	Q8NB46	6.01483	0.0492565	31.8276	stable	yes
APBB2	amyloid beta (A4) precursor protein-binding, family B, member 2	Q92870	5.73981	0.0514512	50.9554	unstable	yes
APOO	apolipoprotein O	Q9BUR5	9.1778	0.126263	48.8505	unstable	yes
APOOL	apolipoprotein O-like	Q6UXV4	9.54535	0.0746269	47.1724	unstable	yes
AREG	amphiregulin	P15514	7.00616	0.0634921	58.7056	unstable	yes
ARG2	arginase 2	P78540	5.9975	0.059322	38.8435	stable	no
ARMC1	armadillo repeat containing 1	Q9NVT9	5.53827	0.0531915	57.1855	unstable	unknown
ARMC10	armadillo repeat containing 10	Q8N2F6	6.15765	0.0524781	31.7023	stable	yes
ARNT2	aryl-hydrocarbon receptor nuclear translocator 2	Q9HBZ2	6.24896	0.0711297	62.6508	unstable	yes
ATP5A1	ATP synthase, H+ transporting F1 complex, alpha subunit 1, cardiac muscle	P25705	9.15741	0.0578662	30.8165	stable	yes
ATP5B	ATP synthase, H+ transporting F1 complex, beta polypeptide	P06576	5.2558	0.0548204	37.5083	stable	yes
ATP5H	ATP synthase, H+ transporting Fo complex, subunit d	O75947	5.21356	0.0993789	34.2081	stable	yes
ATP5I	ATP synthase, H+ transporting Fo complex, subunit E	P56385	9.34393	0.0724638	52.3116	unstable	yes
ATP5J	ATP synthase, H+ transporting Fo complex, subunit F6	P18859	9.51849	0.111111	50.4657	unstable	yes
ATP5O	ATP synthase, H+ transporting F1 complex, O subunit	P48047	9.96796	0.0469484	34.3343	stable	yes
ATPIF1	ATPase inhibitory factor 1	Q9UII2	9.34235	0.0566038	57.983	unstable	no
ATRNL1	attractin-like 1	Q5VV63	7.31268	0.103698	41.4622	unstable	yes
BAD	BCL2-associated agonist of cell death	Q92934	6.59601	0.077381	80.6006	unstable	yes
BCKDK	branched chain ketoacid dehydrogenase kinase	O14874	8.97296	0.0703883	47.2542	unstable	no
BCL2L1	BCL2-like 1	Q07817	4.85846	0.111588	39.6416	stable	yes
BCL2L13	BCL2-like 13 (apoptosis facilitator)	Q9BXK5	4.41388	0.0474227	74.9821	unstable	no
BDH1	3-hydroxybutyrate dehydrogenase, type 1	Q02338	9.1048	0.090379	40.3519	unstable	no
BMP6	bone morphogenetic protein 6	P22004	8.38507	0.079922	63.147	unstable	yes
BNIP3L	BCL2/adenovirus E1B 19kDa interacting protein 3-like	O60238	5.52106	0.0547945	64.9763	unstable	yes
BTN2A2	butyrophilin, subfamily 2, member A2	Q8WVV5	5.72833	0.0936902	51.7819	unstable	unknown
C12orf73	chromosome 12 open reading frame 73	Q69YU5	9.20612	0.056338	53.9197	unstable	unknown
C16orf62	chromosome 16 open reading frame 62	Q7Z3J2	6.8222	0.0903427	38.3349	stable	yes
C17orf89	chromosome 17 open reading frame 89	A1L188	9.55597	0.0810811	47.8068	unstable	yes
C18orf63	chromosome 18 open reading frame 63	Q68DL7	9.82733	0.0642336	54.4756	unstable	unknown
C19orf52	chromosome 19 open reading frame 52	Q9BSF4	8.29071	0.0961538	45.4092	unstable	yes
C19orf70	chromosome 19 open reading frame 70	Q5XKP0	9.44269	0.110169	43.8212	unstable	yes
C21orf33	chromosome 21 open reading frame 33	P0DPI2	8.5025	0.0410448	31.609	stable	unknown
C5orf30	chromosome 5 open reading frame 30	Q96GV9	9.51117	0.0631068	66.0286	unstable	yes
C5orf63	chromosome 5 open reading frame 63	A6NC05	9.26117	0.108696	71.2414	unstable	unknown
C6orf118	chromosome 6 open reading frame 118	Q5T5N4	8.60651	0.0575693	44.0113	unstable	unknown
C6orf57	chromosome 6 open reading frame 57	Q5VUM1	9.42596	0.0740741	53.6194	unstable	yes
C9orf9	chromosome 9 open reading frame 9	Q96E40	9.2995	0.0495495	47.0541	unstable	yes
CA5B	carbonic anhydrase VB	Q9Y2D0	7.69562	0.107256	43.2202	unstable	unknown
CASP9	caspase 9, apoptosis-related cysteine peptidase	P55211	5.72614	0.0745192	49.3514	unstable	yes
CCDC102B	coiled-coil domain containing 102B	Q68D86	5.71149	0.0506823	51.2353	unstable	unknown
CCDC120	coiled-coil domain containing 120	Q96HB5	9.51154	0.0428571	75.6489	unstable	yes
CCDC51	coiled-coil domain containing 51	Q96ER9	8.29718	0.0462287	42.0316	unstable	yes
CCDC90B	coiled-coil domain containing 90B	Q9GZT6	6.9892	0.0748031	43.0595	unstable	yes
CECR5	cat eye syndrome chromosome region, candidate 5	Q9BXW7	8.37848	0.0732861	52.2054	unstable	unknown
CHAC1	ChaC, cation transport regulator homolog 1 (E. coli)	Q9BUX1	5.0484	0.108108	44.3262	unstable	yes
CHADL	chondroadherin-like	Q6NUI6	9.19708	0.0393701	52.9004	unstable	yes
CHCHD10	coiled-coil-helix-coiled-coil-helix domain containing 10	Q8WYQ3	7.72858	0.0422535	71.3106	unstable	unknown
CHCHD2	coiled-coil-helix-coiled-coil-helix domain containing 2	Q9Y6H1	9.43024	0.0331126	61.7397	unstable	yes
CHCHD3	coiled-coil-helix-coiled-coil-helix domain containing 3	Q9NX63	8.48138	0.0528634	59.1622	unstable	yes
CHCHD5	coiled-coil-helix-coiled-coil-helix domain containing 5	Q9BSY4	6.27704	0.0636364	72.6391	unstable	no
CHCHD6	coiled-coil-helix-coiled-coil-helix domain containing 6	Q9BRQ6	9.01324	0.0425532	67.0873	unstable	yes
CHRD	chordin	Q9H2X0	8.06573	0.0450262	54.2861	unstable	yes
CHRDL2	chordin-like 2	Q6WN34	8.22699	0.0652681	54.7993	unstable	yes
CLPP	caseinolytic mitochondrial matrix peptidase proteolytic subunit	Q16740	8.25873	0.0505415	54.0542	unstable	yes
CLPX	caseinolytic mitochondrial matrix peptidase chaperone subunit	O76031	7.51068	0.0537125	45.3615	unstable	yes
CMC2	C-x(9)-C motif containing 2	Q9NRP2	7.73431	0.0632911	64.2861	unstable	unknown
CMC4	C-x(9)-C motif containing 4	P56277	8.50299	0.0441176	71.4779	unstable	unknown
COA1	cytochrome c oxidase assembly factor 1 homolog (S. cerevisiae)	Q9GZY4	8.75568	0.123288	49.3521	unstable	yes
COA3	cytochrome c oxidase assembly factor 3	Q9Y2R0	9.58881	0.0660377	42.5661	unstable	yes
COA5	cytochrome c oxidase assembly factor 5	Q86WW8	8.96979	0.108108	67.2797	unstable	unknown
COA6	cytochrome c oxidase assembly factor 6 homolog (S. cerevisiae)	Q5JTJ3	8.54474	0.112	53.0536	unstable	yes
COX1	cytochrome c oxidase subunit I	P00395	6.19122	0.153996	28.9665	stable	yes
COX14	cytochrome c oxidase assembly homolog 14 (S. cerevisiae)	Q96I36	9.57806	0.140351	44.8333	unstable	yes
COX16	COX16 cytochrome c oxidase assembly homolog (S. cerevisiae)	Q9P0S2	9.48553	0.0943396	39.7689	stable	yes
COX17	COX17 cytochrome c oxidase copper chaperone	Q14061	6.80292	0.015873	77.9714	unstable	yes
COX20	COX20 cytochrome C oxidase assembly factor	Q5RI15	9.00116	0.0932203	52.2627	unstable	yes
COX5B	cytochrome c oxidase subunit Vb	P10606	9.0694	0.0387597	43.0589	unstable	yes
COX6B1	cytochrome c oxidase subunit VIb polypeptide 1 (ubiquitous)	P14854	6.54181	0.139535	30.3779	stable	yes
COX6C	cytochrome c oxidase subunit VIc	P09669	10.3846	0.12	41.7748	unstable	yes
CPOX	coproporphyrinogen oxidase	P36551	8.58636	0.0881057	55.0846	unstable	no
CPT1A	carnitine palmitoyltransferase 1A (liver)	P50416	8.84711	0.112549	37.8987	stable	yes
CREBL2	cAMP responsive element binding protein-like 2	O60519	9.93158	0.0416667	54.8808	unstable	yes
CS	citrate synthase	O75390	8.44928	0.0879828	22.3974	stable	no
CYC1	cytochrome c-1	P08574	9.15033	0.0830769	37.6083	stable	yes
CYCS	cytochrome c, somatic	P99999	9.58673	0.0857143	11.3762	stable	unknown
DAP	death-associated protein	P51397	9.30121	0.0294118	50.0735	unstable	unknown
DARS2	aspartyl-tRNA synthetase 2	Q6PI48	8.19257	0.0883721	54.8698	unstable	no
DBT	dihydrolipoamide branched chain transacylase E2	P11182	8.70734	0.0809129	32.3226	stable	yes
DCAF5	DDB1 and CUL4 associated factor 5	Q96JK2	5.47552	0.0636943	62.3077	unstable	yes
DDT	D-dopachrome tautomerase	P30046	6.7182	0.0677966	35.6305	stable	no
DDX49	DEAD (Asp-Glu-Ala-Asp) box polypeptide 49	Q9Y6V7	9.211	0.0600414	39.9836	stable	unknown
DECR1	2,4-dienoyl CoA reductase 1	Q16698	9.3526	0.080597	29.2075	stable	no
DFNB59	deafness, autosomal recessive 59	Q0ZLH3	9.1767	0.0994318	34.723	stable	unknown
DHRS4L2	dehydrogenase/reductase (SDR family) member 4 like 2	Q6PKH6	10.1297	0.0391304	42.1848	unstable	unknown
DHTKD1	dehydrogenase E1 and transketolase domain containing 1	Q96HY7	6.45648	0.0870511	46.3026	unstable	unknown
DIABLO	diablo, IAP-binding mitochondrial protein	Q9NR28	5.67999	0.0794979	49.3728	unstable	yes
DLAT	dihydrolipoamide S-acetyltransferase	P10515	7.95917	0.0525502	47.9253	unstable	yes
DLD	dihydrolipoamide dehydrogenase	P09622	7.95282	0.0589391	28.0701	stable	yes
DNAAF3	dynein, axonemal, assembly factor 3	Q8N9W5	5.66425	0.077634	53.0325	unstable	unknown
DNAJA3	DnaJ (Hsp40) homolog, subfamily A, member 3	Q96EY1	9.36639	0.0833333	43.2958	unstable	yes
DNASE1L2	deoxyribonuclease I-like 2	Q92874	4.79498	0.09699	40.9381	unstable	unknown
DSCR3	Down syndrome critical region gene 3	O14972	7.5954	0.0740741	35.259	stable	yes
DTYMK	deoxythymidylate kinase (thymidylate kinase)	P23919	8.39642	0.0754717	34.5481	stable	unknown
DYNC2H1	dynein, cytoplasmic 2, heavy chain 1	Q8NCM8	6.12579	0.0866032	42.4857	unstable	yes
EARS2	glutamyl-tRNA synthetase 2	Q5JPH6	8.97467	0.0669216	46.8815	unstable	unknown
ECHS1	enoyl CoA hydratase, short chain, 1	P30084	8.33905	0.0689655	25.4866	stable	yes
EEF1G	eukaryotic translation elongation factor 1 gamma	P26641	6.24982	0.135011	39.1078	stable	yes
ERAL1	Era-like 12S mitochondrial rRNA chaperone 1	O75616	9.05084	0.0503432	38.8325	stable	unknown
ERAP2	endoplasmic reticulum aminopeptidase 2	Q6P179	6.24603	0.114583	42.1537	unstable	yes
ETFA	electron-transfer-flavoprotein, alpha polypeptide	P13804	8.61761	0.0540541	27.4517	stable	yes
ETFB	electron-transfer-flavoprotein, beta polypeptide	P38117	8.24591	0.0235294	25.3267	stable	yes
ETHE1	ethylmalonic encephalopathy 1	O95571	6.35443	0.0629921	49.0126	unstable	yes
EVC2	Ellis van Creveld syndrome 2	Q86UK5	6.5257	0.0565749	49.9682	unstable	yes
EXD2	exonuclease 3'-5' domain containing 2	Q9NVH0	8.63104	0.0611916	57.6272	unstable	yes
EXOSC8	exosome component 8	Q96B26	5.17291	0.057971	40.7486	unstable	yes
FAM105B	family with sequence similarity 105, member B	Q96BN8	5.34686	0.0852273	42.3131	unstable	yes
FAM136A	family with sequence similarity 136, member A	Q96C01	7.55511	0.0144928	57.75	unstable	unknown
FAM162A	family with sequence similarity 162, member A	Q96A26	9.81061	0.0519481	46.8903	unstable	yes
FAM73A	family with sequence similarity 73, member A	Q8NAN2	5.41681	0.0917722	49.9736	unstable	yes
FAM92A1	family with sequence similarity 92, member A1	A1XBS5	5.88788	0.0622837	41.7543	unstable	yes
FASTK	Fas-activated serine/threonine kinase	Q14296	9.96051	0.0582878	65.6067	unstable	yes
FBXL12	F-box and leucine-rich repeat protein 12	Q9NXK8	9.1059	0.0552147	69.2067	unstable	yes
FBXO21	F-box protein 21	O94952	5.72662	0.106688	45.7745	unstable	yes
FBXW5	F-box and WD repeat domain containing 5	Q969U6	5.88824	0.0971731	43.8836	unstable	yes
FDX1	ferredoxin 1	P10109	5.51312	0.0326087	45.7543	unstable	yes
FDXR	ferredoxin reductase	P22570	8.71576	0.0692464	43.7344	unstable	yes
FGFR1OP2	FGFR1 oncogene partner 2	Q9NVK5	5.68939	0.027668	65.481	unstable	unknown
FGL1	fibrinogen-like 1	Q08830	5.58344	0.147436	28.3908	stable	yes
FH	fumarate hydratase	P07954	8.84991	0.0588235	28.5939	stable	yes
FIS1	fission 1 (mitochondrial outer membrane) homolog (S. cerevisiae)	Q9Y3D6	8.83612	0.0789474	27.5086	stable	yes
FKBP8	FK506 binding protein 8, 38kDa	Q14318	4.7785	0.0461165	57.833	unstable	yes
FKBP9	FK506 binding protein 9, 63 kDa	O95302	4.90814	0.1	38.8412	stable	unknown
FOXRED1	FAD-dependent oxidoreductase domain containing 1	Q96CU9	7.6601	0.090535	49.7424	unstable	yes
FRMD6	FERM domain containing 6	Q96NE9	7.12384	0.0900322	50.0598	unstable	unknown
GADD45GIP1	growth arrest and DNA-damage-inducible, gamma interacting protein 1	Q8TAE8	10.0268	0.0585586	75.8446	unstable	yes
GALNT18	UDP-N-acetyl-alpha-D-galactosamine:polypeptide N-acetylgalactosaminyltransferase 18	Q6P9A2	6.06903	0.092257	52.4572	unstable	unknown
GBAS	glioblastoma amplified sequence	O75323	9.42035	0.118881	50.6965	unstable	yes
GCDH	glutaryl-CoA dehydrogenase	Q92947	8.3067	0.06621	37.7856	stable	no
GLOD5	glyoxalase domain containing 5	A6NK44	7.70209	0.06875	61.3732	unstable	unknown
GLT8D1	glycosyltransferase 8 domain containing 1	Q68CQ7	9.36774	0.0997305	36.3696	stable	unknown
GREB1L	growth regulation by estrogen in breast cancer-like	Q9C091	6.17914	0.0764431	47.24	unstable	unknown
GRK6	G protein-coupled receptor kinase 6	P43250	8.3244	0.0902778	45.7611	unstable	unknown
GRPEL1	GrpE-like 1 (E. coli)	Q9HAV7	8.23871	0.0414747	40.4484	unstable	yes
GRPEL2	GrpE-like 2 (E. coli)	Q8TAA5	7.62628	0.0533333	45.8791	unstable	yes
GRSF1	G-rich RNA sequence binding factor 1	Q12849	5.83197	0.0791667	54.8573	unstable	yes
GSDMC	gasdermin C	Q9BYG8	5.54938	0.0807087	56.2345	unstable	yes
GSE1	Gse1 coiled-coil protein	Q14687	7.36237	0.0460148	75.2486	unstable	yes
GTPBP3	GTP binding protein 3 (mitochondrial)	Q969Y2	6.03339	0.0345528	51.9551	unstable	unknown
GTPBP6	GTP binding protein 6 (putative)	O43824	9.4903	0.0523256	40.5153	unstable	unknown
GTPBP8	GTP-binding protein 8 (putative)	Q8N3Z3	9.47247	0.0915493	45.9109	unstable	unknown
HADH	hydroxyacyl-CoA dehydrogenase	Q16836	8.87628	0.0764331	23.7449	stable	no
HADHA	hydroxyacyl-CoA dehydrogenase/3-ketoacyl-CoA thiolase/enoyl-CoA hydratase (trifunctional protein), alpha subunit	P40939	9.16144	0.0655308	32.8116	stable	yes
HCCS	holocytochrome c synthase	P53701	6.24896	0.104478	60.7522	unstable	unknown
HCFC1	host cell factor C1 (VP16-accessory protein)	P51610	7.32367	0.0304668	41.7241	unstable	yes
HEATR6	HEAT repeat containing 6	Q6AI08	6.64264	0.0592718	47.945	unstable	unknown
HEYL	hes-related family bHLH transcription factor with YRPW motif-like	Q9NQ87	10.6857	0.0518293	79.9067	unstable	yes
HINT2	histidine triad nucleotide binding protein 2	Q9BX68	9.20367	0.0429448	42.8951	unstable	unknown
HRNR	hornerin	Q86YZ3	10.0486	0.0550877	71.1946	unstable	unknown
HSDL2	hydroxysteroid dehydrogenase like 2	Q6YN16	8.07294	0.0741627	29.3792	stable	unknown
HSPA9	heat shock 70kDa protein 9 (mortalin)	P38646	5.86981	0.0471281	38.166	stable	yes
HSPD1	heat shock 60kDa protein 1 (chaperonin)	P10809	5.70258	0.0314136	30.1932	stable	yes
IARS2	isoleucyl-tRNA synthetase 2	Q9NSE4	6.78314	0.0909091	46.7472	unstable	unknown
ICA1L	islet cell autoantigen 1,69kDa-like	Q8NDH6	5.18378	0.0746888	49.5234	unstable	unknown
ICOSLG	inducible T-cell co-stimulator ligand	O75144	5.15009	0.0761589	46.7692	unstable	yes
IDH2	isocitrate dehydrogenase 2 (NADP+)	P48735	8.88287	0.0951327	29.769	stable	no
IDH3A	isocitrate dehydrogenase 3 (NAD+) alpha	P50213	6.46466	0.0628415	41.2374	unstable	yes
IDH3B	isocitrate dehydrogenase 3 (NAD+) beta	O43837	8.63629	0.0675325	36.8847	stable	yes
IDH3G	isocitrate dehydrogenase 3 (NAD+) gamma	P51553	8.74591	0.0458015	45.5926	unstable	yes
IFI6	interferon, alpha-inducible protein 6	P09912	5.27338	0.0769231	51.9508	unstable	yes
IL18R1	interleukin 18 receptor 1	Q13478	8.06183	0.0942699	44.0536	unstable	yes
IMMP2L	IMP2 inner mitochondrial membrane peptidase-like (S. cerevisiae)	Q96T52	9.42499	0.08	52.8377	unstable	yes
IMMT	inner membrane protein	Q16891	6.08221	0.0461741	52.5933	unstable	yes
IMPA1	inositol(myo)-1(or 4)-monophosphatase 1	P29218	5.15997	0.0649819	38.0126	stable	no
INTU	inturned planar cell polarity protein	Q9ULD6	5.59454	0.0753715	51.5934	unstable	yes
ITGB5	integrin, beta 5	P18084	5.72321	0.077597	45.3769	unstable	yes
ITPK1	inositol-tetrakisphosphate 1-kinase	Q13572	5.77618	0.0676329	37.8229	stable	yes
IVD	isovaleryl-CoA dehydrogenase	P26440	8.26617	0.0798122	31.3683	stable	no
KCTD18	potassium channel tetramerization domain containing 18	Q6PI47	9.23322	0.07277	45.1782	unstable	unknown
KIF16B	kinesin family member 16B	Q96L93	5.86127	0.0607441	47.8822	unstable	yes
KLC4	kinesin light chain 4	Q9NSK0	5.8222	0.0452342	59.3732	unstable	yes
LACTB	lactamase, beta	P83111	8.70966	0.0877514	39.5887	stable	unknown
LETM1	leucine zipper-EF-hand containing transmembrane protein 1	O95202	6.30109	0.0460081	57.5084	unstable	yes
LONP1	lon peptidase 1	P36776	6.00714	0.0636079	39.7708	stable	yes
LRP2	low density lipoprotein receptor-related protein 2	P98164	4.88885	0.0915145	37.4061	stable	yes
LRPPRC	leucine-rich pentatricopeptide repeat containing	P42704	5.81012	0.0789096	45.9669	unstable	yes
LYSMD2	LysM, putative peptidoglycan-binding, domain containing 2	Q8IV50	5.26642	0.0418605	75.0716	unstable	unknown
MALSU1	mitochondrial assembly of ribosomal large subunit 1	Q96EH3	5.32086	0.0683761	42.9415	unstable	yes
MANBAL	mannosidase, beta A, lysosomal-like	Q9NQG1	9.20538	0.0588235	56.0918	unstable	unknown
MAPK11	mitogen-activated protein kinase 11	Q15759	5.56183	0.0851648	48.7879	unstable	yes
MARC1	mitochondrial amidoxime reducing component 1	Q5VT66	9.11517	0.074184	46.892	unstable	yes
MARCH1	membrane-associated ring finger (C3HC4) 1, E3 ubiquitin protein ligase	Q8TCQ1	8.75775	0.0726644	47.2322	unstable	unknown
MAVS	mitochondrial antiviral signaling protein	Q7Z434	5.35931	0.0462963	57.3902	unstable	yes
MBOAT1	membrane bound O-acyltransferase domain containing 1	Q6ZNC8	9.33002	0.155556	35.2734	stable	unknown
MCCC1	methylcrotonoyl-CoA carboxylase 1 (alpha)	Q96RQ3	7.6579	0.0675862	41.7617	unstable	yes
MCCC2	methylcrotonoyl-CoA carboxylase 2 (beta)	Q9HCC0	7.57538	0.0870337	35.4785	stable	yes
MCU	mitochondrial calcium uniporter	Q8NE86	8.83405	0.0854701	44.3573	unstable	yes
MDH2	malate dehydrogenase 2, NAD (mitochondrial)	P40926	8.91974	0.0502959	31.9234	stable	no
ME2	malic enzyme 2, NAD(+)-dependent	P23368	7.52448	0.0890411	48.5553	unstable	no
MECR	mitochondrial trans-2-enoyl-CoA reductase	Q9BV79	8.98761	0.0589812	42.3383	unstable	yes
METTL4	methyltransferase like 4	Q8N3J2	6.39276	0.0911017	40.8949	unstable	unknown
MFSD12	major facilitator superfamily domain containing 12	Q6NUT3	8.67084	0.108333	36.7663	stable	unknown
MGME1	mitochondrial genome maintenance exonuclease 1	Q9BQP7	7.57648	0.0901163	47.8779	unstable	unknown
MGST1	microsomal glutathione S-transferase 1	P10620	9.40778	0.122581	24.8239	stable	yes
MICU1	mitochondrial calcium uptake 1	Q9BPX6	8.61237	0.0987395	29.3887	stable	yes
MINOS1	mitochondrial inner membrane organizing system 1	Q5TGZ0	8.68536	0.141026	35.0628	stable	yes
MIPEP	mitochondrial intermediate peptidase	Q99797	6.59808	0.0897616	46.8004	unstable	no
MMAB	methylmalonic aciduria (cobalamin deficiency) cblB type	Q96EY8	8.8598	0.08	40.7568	unstable	no
MOGAT3	monoacylglycerol O-acyltransferase 3	Q86VF5	8.86432	0.146628	49.5995	unstable	unknown
MORN4	MORN repeat containing 4	Q8NDC4	7.87616	0.143836	16.963	stable	yes
MPC1	mitochondrial pyruvate carrier 1	Q9Y5U8	9.66901	0.119266	32.6239	stable	yes
MPP7	membrane protein, palmitoylated 7 (MAGUK p55 subfamily member 7)	Q5T2T1	6.65436	0.0729167	45.4927	unstable	yes
MPST	mercaptopyruvate sulfurtransferase	P25325	6.13153	0.0976431	52.6657	unstable	no
MREG	melanoregulin	Q8N565	5.52606	0.0841121	50.9757	unstable	yes
MRPL10	mitochondrial ribosomal protein L10	Q7Z7H8	9.63055	0.045977	59.5475	unstable	yes
MRPL12	mitochondrial ribosomal protein L12	P52815	9.0451	0.0252525	37.2919	stable	yes
MRPL2	mitochondrial ribosomal protein L2	Q5T653	11.2934	0.0491803	49.9266	unstable	yes
MRPL22	mitochondrial ribosomal protein L22	Q9NWU5	9.94757	0.0825243	53.0165	unstable	yes
MRPL23	mitochondrial ribosomal protein L23	Q16540	9.68524	0.104575	49.6268	unstable	yes
MRPL28	mitochondrial ribosomal protein L28	Q13084	8.3399	0.101562	61.8798	unstable	yes
MRPL37	mitochondrial ribosomal protein L37	Q9BZE1	8.82819	0.0992908	50.3672	unstable	yes
MRPL38	mitochondrial ribosomal protein L38	Q96DV4	7.19073	0.126316	50.5748	unstable	yes
MRPL40	mitochondrial ribosomal protein L40	Q9NQ50	9.61847	0.0728155	46.0733	unstable	yes
MRPL41	mitochondrial ribosomal protein L41	Q8IXM3	9.58502	0.124088	28.273	stable	yes
MRPL51	mitochondrial ribosomal protein L51	Q4U2R6	11.2707	0.109375	50.8672	unstable	yes
MRPL52	mitochondrial ribosomal protein L52	Q86TS9	10.2691	0.0650407	65.3496	unstable	yes
MRPL54	mitochondrial ribosomal protein L54	Q6P161	9.60382	0.0942029	46.6036	unstable	yes
MRPL57	mitochondrial ribosomal protein L57	Q9BQC6	11.4464	0.107843	63.2363	unstable	yes
MRPL9	mitochondrial ribosomal protein L9	Q9BYD2	10.0872	0.0636704	42.0981	unstable	yes
MRPS10	mitochondrial ribosomal protein S10	P82664	7.77802	0.079602	30.1159	stable	yes
MRPS11	mitochondrial ribosomal protein S11	P82912	10.8232	0.0463918	41.55	unstable	yes
MRPS15	mitochondrial ribosomal protein S15	P82914	10.4802	0.0700389	56.4642	unstable	yes
MRPS2	mitochondrial ribosomal protein S2	Q9Y399	9.37286	0.0844595	42.4699	unstable	yes
MRPS22	mitochondrial ribosomal protein S22	P82650	7.70209	0.0861111	49.0714	unstable	yes
MRPS25	mitochondrial ribosomal protein S25	P82663	8.98688	0.0924855	48.7324	unstable	yes
MRPS26	mitochondrial ribosomal protein S26	Q9BYN8	10.3915	0.0487805	48.7034	unstable	yes
MRPS28	mitochondrial ribosomal protein S28	Q9Y2Q9	9.21613	0.0695187	45.1861	unstable	yes
MRPS31	mitochondrial ribosomal protein S31	Q92665	9.31964	0.0759494	62.2129	unstable	yes
MRPS34	mitochondrial ribosomal protein S34	P82930	9.9826	0.087156	54.0752	unstable	yes
MRPS35	mitochondrial ribosomal protein S35	P82673	8.40546	0.0712074	54.713	unstable	yes
MRPS5	mitochondrial ribosomal protein S5	P82675	9.93402	0.0627907	35.0679	stable	yes
MRPS7	mitochondrial ribosomal protein S7	Q9Y2R9	9.99921	0.0867769	62.5319	unstable	yes
MRPS9	mitochondrial ribosomal protein S9	P82933	9.53741	0.0984848	54.4995	unstable	yes
MSI1	musashi RNA-binding protein 1	O43347	7.69562	0.0994475	46.5436	unstable	unknown
MTCH2	mitochondrial carrier 2	Q9Y6C9	8.25116	0.0990099	44.1419	unstable	unknown
MTFR1	mitochondrial fission regulator 1	Q15390	9.09552	0.045045	56.9583	unstable	unknown
MTFR1L	mitochondrial fission regulator 1-like	Q9H019	5.77094	0.0410959	67.5983	unstable	unknown
MTIF2	mitochondrial translational initiation factor 2	P46199	6.70795	0.0605227	30.2762	stable	no
MTIF3	mitochondrial translational initiation factor 3	Q9H2K0	9.70404	0.0431655	45.341	unstable	unknown
MTPAP	mitochondrial poly(A) polymerase	Q9NVV4	9.23529	0.0876289	49.4361	unstable	no
MTX1	metaxin 1	Q13505	9.80353	0.0815451	69.3279	unstable	yes
MYOM2	myomesin 2	P54296	5.81793	0.0914676	38.9594	stable	yes
NAT8L	N-acetyltransferase 8-like (GCN5-related, putative)	Q8N9F0	9.04669	0.0827815	46.7331	unstable	unknown
NDUFA12	NADH dehydrogenase (ubiquinone) 1 alpha subcomplex, 12	Q9UI09	9.62848	0.144828	32.4979	stable	yes
NDUFA13	NADH dehydrogenase (ubiquinone) 1 alpha subcomplex, 13	Q9P0J0	8.02264	0.0972222	61.7764	unstable	yes
NDUFA8	NADH dehydrogenase (ubiquinone) 1 alpha subcomplex, 8, 19kDa	P51970	7.57843	0.0988372	55.7245	unstable	yes
NDUFAF2	NADH dehydrogenase (ubiquinone) complex I, assembly factor 2	Q8N183	8.94086	0.106509	51.2859	unstable	unknown
NDUFAF4	NADH dehydrogenase (ubiquinone) complex I, assembly factor 4	Q9P032	8.85309	0.0742857	32.632	stable	yes
NDUFB11	NADH dehydrogenase (ubiquinone) 1 beta subcomplex, 11, 17.3kDa	Q9NX14	5.17023	0.104575	52.4745	unstable	yes
NDUFB4	NADH dehydrogenase (ubiquinone) 1 beta subcomplex, 4, 15kDa	O95168	9.84808	0.116279	55.6628	unstable	yes
NDUFB5	NADH dehydrogenase (ubiquinone) 1 beta subcomplex, 5, 16kDa	O43674	9.62457	0.121693	56.0409	unstable	yes
NDUFB6	NADH dehydrogenase (ubiquinone) 1 beta subcomplex, 6, 17kDa	O95139	9.62885	0.125	66.982	unstable	yes
NDUFB9	NADH dehydrogenase (ubiquinone) 1 beta subcomplex, 9, 22kDa	Q9Y6M9	8.57489	0.145251	61.643	unstable	yes
NDUFC1	NADH dehydrogenase (ubiquinone) 1, subcomplex unknown, 1, 6kDa	O43677	10.1971	0.105263	71.9107	unstable	yes
NDUFS1	NADH dehydrogenase (ubiquinone) Fe-S protein 1, 75kDa (NADH-coenzyme Q reductase)	P28331	5.89264	0.0563961	42.848	unstable	yes
NDUFS2	NADH dehydrogenase (ubiquinone) Fe-S protein 2, 49kDa (NADH-coenzyme Q reductase)	O75306	7.20782	0.0971922	39.7413	stable	yes
NDUFS3	NADH dehydrogenase (ubiquinone) Fe-S protein 3, 30kDa (NADH-coenzyme Q reductase)	O75489	6.98114	0.113636	37.5735	stable	yes
NDUFS4	NADH dehydrogenase (ubiquinone) Fe-S protein 4, 18kDa (NADH-coenzyme Q reductase)	O43181	10.3033	0.08	50.2663	unstable	yes
NDUFS8	NADH dehydrogenase (ubiquinone) Fe-S protein 8, 23kDa (NADH-coenzyme Q reductase)	O00217	5.9964	0.0904762	43.089	unstable	yes
NDUFV3	NADH dehydrogenase (ubiquinone) flavoprotein 3, 10kDa	P56181	9.72015	0.0648148	70.5565	unstable	yes
NEK9	NIMA-related kinase 9	Q8TD19	5.50751	0.0684372	47.0807	unstable	yes
NF1	neurofibromin 1	P21359	7.10321	0.0774921	43.4029	unstable	yes
NFKBID	nuclear factor of kappa light polypeptide gene enhancer in B-cells inhibitor, delta	Q8NI38	6.90094	0.028754	40.077	unstable	yes
NLGN2	neuroligin 2	Q8NFZ4	5.77948	0.091018	53.2455	unstable	yes
NLN	neurolysin (metallopeptidase M3 family)	Q9BYT8	6.20795	0.09375	47.6219	unstable	unknown
NME7	NME/NM23 family member 7	Q9Y5B8	6.02985	0.0984043	37.6681	stable	unknown
NNT	nicotinamide nucleotide transhydrogenase	Q13423	8.30768	0.0690608	30.0644	stable	no
NOA1	nitric oxide associated 1	Q8NC60	8.86578	0.0702006	49.2973	unstable	yes
NPTN	neuroplastin	Q9Y639	8.10919	0.0728643	46.4523	unstable	yes
NRP1	neuropilin 1	O14786	5.58258	0.102925	35.5594	stable	yes
NT5DC3	5'-nucleotidase domain containing 3	Q86UY8	8.45563	0.116788	46.2595	unstable	unknown
OCIAD1	OCIA domain containing 1	Q9NX40	7.02179	0.0857143	69.0914	unstable	yes
OCIAD2	OCIA domain containing 2	Q56VL3	9.23578	0.0909091	50.2136	unstable	unknown
OGDH	oxoglutarate (alpha-ketoglutarate) dehydrogenase (lipoamide)	Q02218	6.39471	0.0928641	45.1655	unstable	yes
OSGEPL1	O-sialoglycoprotein endopeptidase-like 1	Q9H4B0	8.83344	0.0507246	39.6882	stable	no
OTC	ornithine carbamoyltransferase	P00480	8.74591	0.0875706	37.8336	stable	no
OXA1L	oxidase (cytochrome c) assembly 1-like	Q15070	9.52509	0.0850575	53.9733	unstable	yes
OXCT1	3-oxoacid CoA transferase 1	P55809	7.13336	0.0673077	25.4245	stable	no
PAF1	Paf1, RNA polymerase II associated factor, homolog (S. cerevisiae)	Q8N7H5	4.52557	0.0696798	59.3168	unstable	yes
PARL	presenilin associated, rhomboid-like	Q9H300	9.82233	0.134565	37.9578	stable	yes
PC	pyruvate carboxylase	P11498	6.37054	0.0747029	39.0215	stable	yes
PCBP3	poly(rC) binding protein 3	P57721	8.22052	0.0377358	39.9132	stable	unknown
PCK2	phosphoenolpyruvate carboxykinase 2 (mitochondrial)	Q16822	7.56879	0.0859375	42.6936	unstable	no
PCMTD2	protein-L-isoaspartate (D-aspartate) O-methyltransferase domain containing 2	Q9NV79	5.79694	0.0858726	49.7114	unstable	unknown
PDHB	pyruvate dehydrogenase (lipoamide) beta	P11177	6.2049	0.0779944	41.8928	unstable	yes
PET112	PET112 homolog (yeast)	O75879	8.84845	0.0520646	49.769	unstable	yes
PGAM5	phosphoglycerate mutase family member 5	Q96HS1	8.88226	0.0692042	50.9453	unstable	yes
PHB	prohibitin	P35232	5.56683	0.0661765	46.0158	unstable	yes
PHB2	prohibitin 2	Q99623	9.82672	0.0635452	34.7097	stable	yes
PHKG2	phosphorylase kinase, gamma 2 (testis)	P15735	5.95416	0.0837438	51.621	unstable	yes
PILRB	paired immunoglobin-like type 2 receptor beta	Q9UKJ0	10.3858	0.101322	60.5274	unstable	unknown
PITRM1	pitrilysin metallopeptidase 1	Q5JRX3	6.44647	0.0925747	40.3222	unstable	yes
PLEKHJ1	pleckstrin homology domain containing, family J member 1	Q9NW61	7.68683	0.107383	59.6391	unstable	unknown
PLGRKT	plasminogen receptor, C-terminal lysine transmembrane protein	Q9HBL7	9.58124	0.115646	37.3932	stable	yes
PMPCA	peptidase (mitochondrial processing) alpha	Q10713	6.45013	0.0742857	36.2747	stable	yes
PMPCB	peptidase (mitochondrial processing) beta	O75439	6.37909	0.0695297	44.8611	unstable	yes
PNKD	paroxysmal nonkinesigenic dyskinesia	Q8N490	9.22272	0.0701299	45.453	unstable	yes
PNPT1	polyribonucleotide nucleotidyltransferase 1	Q8TCS8	7.86639	0.0613027	40.2681	unstable	yes
POLRMT	polymerase (RNA) mitochondrial (DNA directed)	O00411	9.19281	0.0666667	50.18	unstable	yes
PPA2	pyrophosphatase (inorganic) 2	Q9H2U2	7.06525	0.0988024	39.1946	stable	no
PPAP2C	phosphatidic acid phosphatase type 2C	O43688	8.65179	0.138889	36.3469	stable	yes
PPFIBP2	PTPRF interacting protein, binding protein 2 (liprin beta 2)	Q8ND30	5.88483	0.053653	50.1893	unstable	yes
PPM1K	protein phosphatase, Mg2+/Mn2+ dependent, 1K	Q8N3J5	6.27386	0.0698925	39.1167	stable	unknown
PRDX1	peroxiredoxin 1	Q06830	8.2724	0.110553	26.2604	stable	yes
PRELID1	PRELI domain containing 1	Q9Y255	9.55939	0.100457	42.3347	unstable	yes
PTCD3	pentatricopeptide repeat domain 3	Q96EY7	6.0025	0.0899855	52.181	unstable	yes
PTGES2	prostaglandin E synthase 2	Q9H7Z7	9.21759	0.0954907	46.2095	unstable	yes
PTPMT1	protein tyrosine phosphatase 1	Q8WUK0	9.7962	0.0845771	42.3811	unstable	yes
PTPRH	protein tyrosine phosphatase, receptor type, H	Q9HD43	5.1568	0.0843049	34.4412	stable	yes
PTRH2	peptidyl-tRNA hydrolase 2	Q9Y3E5	8.95306	0.0446927	37.3447	stable	no
PYCR2	pyrroline-5-carboxylate reductase family, member 2	Q96C36	7.65912	0.0375	53.1003	unstable	yes
QDPR	quinoid dihydropteridine reductase	P09417	6.9024	0.0696721	25.9418	stable	no
RBFA	ribosome binding factor A (putative)	Q8N0V3	8.0069	0.0699708	45.1318	unstable	unknown
REXO2	RNA exonuclease 2	Q9Y3B8	6.40424	0.07173	49.0583	unstable	no
RICTOR	RPTOR independent companion of MTOR, complex 2	Q6R327	7.22467	0.0649883	48.6719	unstable	yes
RMDN3	regulator of microtubule dynamics 3	Q96TC7	5.02325	0.0659574	57.7723	unstable	yes
RMND1	required for meiotic nuclear division 1 homolog (S. cerevisiae)	Q9NWS8	8.87701	0.0757238	42.4466	unstable	yes
RNF138	ring finger protein 138, E3 ubiquitin protein ligase	Q8WVD3	6.4953	0.0938776	48.2303	unstable	yes
RPLP2	ribosomal protein, large, P2	P05387	4.42291	0.0347826	53.6426	unstable	yes
RTKN	rhotekin	Q9BST9	7.18414	0.062167	56.4764	unstable	yes
RTTN	rotatin	Q86VV8	6.24713	0.0642408	48.901	unstable	unknown
S100A10	S100 calcium binding protein A10	P60903	6.81879	0.113402	26.634	stable	yes
SAMM50	SAMM50 sorting and assembly machinery component	Q9Y512	6.44122	0.104478	31.2184	stable	yes
SARDH	sarcosine dehydrogenase	Q9UL12	6.80353	0.0893246	44.233	unstable	unknown
SDC3	syndecan 3	O75056	4.61005	0.040724	50.1432	unstable	yes
SDHA	succinate dehydrogenase complex, subunit A, flavoprotein (Fp)	P31040	7.0639	0.0798193	37.041	stable	yes
SDHB	succinate dehydrogenase complex, subunit B, iron sulfur (Ip)	P21912	9.02863	0.0821429	60.1293	unstable	yes
SERPINA5	serpin peptidase inhibitor, clade A (alpha-1 antiproteinase, antitrypsin), member 5	P05154	9.2984	0.091133	44.7419	unstable	yes
SETD3	SET domain containing 3	Q86TU7	5.71893	0.0909091	44.4839	unstable	yes
SFXN1	sideroflexin 1	Q9H9B4	9.22174	0.0869565	47.4286	unstable	unknown
SFXN2	sideroflexin 2	Q96NB2	9.47516	0.0962733	43.196	unstable	unknown
SFXN3	sideroflexin 3	Q9BWM7	9.26239	0.0872274	41.3284	unstable	unknown
SHMT2	serine hydroxymethyltransferase 2 (mitochondrial)	P34897	8.76288	0.0813492	39.1381	stable	yes
SIRT5	sirtuin 5	Q9NXA8	8.82025	0.0741935	49.8768	unstable	yes
SLC1A3	solute carrier family 1 (glial high affinity glutamate transporter), member 3	P43003	8.52252	0.0738007	27.781	stable	no
SLC22A9	solute carrier family 22 (organic anion transporter), member 9	Q8IVM8	8.40277	0.104882	38.8902	stable	unknown
SLC25A10	solute carrier family 25 (mitochondrial carrier; dicarboxylate transporter), member 10	Q9UBX3	9.61969	0.087108	35.4101	stable	unknown
SLC25A13	solute carrier family 25 (aspartate/glutamate carrier), member 13	Q9UJS0	8.78766	0.108148	34.8498	stable	no
SLC25A22	solute carrier family 25 (mitochondrial carrier: glutamate), member 22	Q9H936	9.41656	0.0650155	33.6524	stable	unknown
SLC25A24	solute carrier family 25 (mitochondrial carrier; phosphate carrier), member 24	Q6NUK1	6.00128	0.0964361	29.2656	stable	unknown
SLC25A25	solute carrier family 25 (mitochondrial carrier; phosphate carrier), member 25	Q6KCM7	8.53949	0.0916844	39.3096	stable	unknown
SLC25A26	solute carrier family 25 (S-adenosylmethionine carrier), member 26	Q70HW3	9.39081	0.116788	39.0266	stable	unknown
SLC25A3	solute carrier family 25 (mitochondrial carrier; phosphate carrier), member 3	Q00325	9.45172	0.118785	39.7484	stable	yes
SLC25A31	solute carrier family 25 (mitochondrial carrier; adenine nucleotide translocator), member 31	Q9H0C2	9.90582	0.126984	30.0032	stable	unknown
SLC25A42	solute carrier family 25, member 42	Q86VD7	10.075	0.113208	37.9686	stable	unknown
SLC35F2	solute carrier family 35, member F2	Q8IXU6	5.85651	0.114973	29.6013	stable	unknown
SLC6A1	solute carrier family 6 (neurotransmitter transporter), member 1	P30531	8.39252	0.156928	31.1581	stable	yes
SLIRP	SRA stem-loop interacting RNA binding protein	Q9GZT3	10.2558	0.0825688	62.7972	unstable	unknown
SLITRK3	SLIT and NTRK-like family, member 3	O94933	7.0296	0.0829069	45.2767	unstable	unknown
SMIM14	small integral membrane protein 14	Q96QK8	5.14972	0.040404	82.4747	unstable	unknown
SMYD5	SMYD family member 5	Q6GMV2	4.97552	0.0789474	54.3005	unstable	unknown
SNX19	sorting nexin 19	Q92543	4.97394	0.0514113	58.509	unstable	yes
SPARC	secreted protein, acidic, cysteine-rich (osteonectin)	P09486	4.73346	0.0825083	35.23	stable	unknown
SPATA2L	spermatogenesis associated 2-like	Q8IUW3	5.34894	0.0660377	69.0825	unstable	unknown
SPATA9	spermatogenesis associated 9	Q9BWV2	9.5318	0.0629921	53.2965	unstable	unknown
SPSB3	splA/ryanodine receptor domain and SOCS box containing 3	Q6PJ21	8.74445	0.0816901	50.8589	unstable	yes
SPTLC2	serine palmitoyltransferase, long chain base subunit 2	O15270	7.88568	0.0960854	39.6192	stable	yes
SQRDL	sulfide quinone reductase-like (yeast)	Q9Y6N5	9.18024	0.0933333	36.9031	stable	unknown
SSBP1	single-stranded DNA binding protein 1	Q04837	9.59369	0.0878378	47.4372	unstable	yes
SUCLA2	succinate-CoA ligase, ADP-forming, beta subunit	Q9P2R7	7.04877	0.0583153	41.1262	unstable	yes
SUCLG1	succinate-CoA ligase, alpha subunit	P53597	9.0058	0.0491329	41.3014	unstable	yes
SUCLG2	succinate-CoA ligase, GDP-forming, beta subunit	Q96I99	6.14862	0.0601852	32.5333	stable	yes
SUV39H2	suppressor of variegation 3-9 homolog 2 (Drosophila)	Q9H5I1	8.54596	0.102439	33.8515	stable	yes
SYNJ2BP	synaptojanin 2 binding protein	P57105	5.86176	0.0758621	27.1241	stable	yes
TACO1	translational activator of mitochondrially encoded cytochrome c oxidase I	Q9BSH4	8.3703	0.037037	50.8458	unstable	unknown
TAOK3	TAO kinase 3	Q9H2K8	6.83417	0.0556793	53.8733	unstable	yes
TBC1D32	TBC1 domain family, member 32	Q96NH3	6.29828	0.0970565	49.8405	unstable	yes
TBRG4	transforming growth factor beta regulator 4	Q969Z0	6.98163	0.0697306	47.5173	unstable	unknown
TCIRG1	T-cell, immune regulator 1, ATPase, H+ transporting, lysosomal V0 subunit A3	Q13488	6.66119	0.0975904	49.8882	unstable	yes
TDRD5	tudor domain containing 5	Q8NAT2	8.31061	0.0713558	52.8781	unstable	unknown
TEFM	transcription elongation factor	Q96QE5	9.38885	0.102778	49.2828	unstable	yes
TFAM	transcription factor A	Q00059	9.73834	0.097561	61.0329	unstable	yes
THAP9	THAP domain containing 9	Q9H5L6	9.26129	0.100775	38.4838	stable	unknown
TIMM10	translocase of inner mitochondrial membrane 10 homolog (yeast)	P62072	5.89178	0.0333333	55.7133	unstable	yes
TIMM13	translocase of inner mitochondrial membrane 13 homolog (yeast)	Q9Y5L4	8.41876	0.0631579	32.2379	stable	yes
TIMM44	translocase of inner mitochondrial membrane 44 homolog (yeast)	O43615	8.50616	0.0730088	44.9907	unstable	yes
TIMM8A	translocase of inner mitochondrial membrane 8 homolog A (yeast)	O60220	5.0849	0.0721649	52.2598	unstable	yes
TIMM9	translocase of inner mitochondrial membrane 9 homolog (yeast)	Q9Y5J7	6.71405	0.0898876	39.3809	stable	yes
TIMMDC1	translocase of inner mitochondrial membrane domain containing 1	Q9NPL8	8.64728	0.0947368	51.0611	unstable	yes
TM9SF4	transmembrane 9 superfamily protein member 4	Q92544	6.10541	0.160436	44.5199	unstable	yes
TMCO6	transmembrane and coiled-coil domains 6	Q96DC7	5.57684	0.0486815	68.359	unstable	unknown
TMEM126B	transmembrane protein 126B	Q8IUX1	8.96173	0.117391	50.0466	unstable	yes
TMEM141	transmembrane protein 141	Q96I45	8.68512	0.111111	40.0491	unstable	unknown
TMEM144	transmembrane protein 144	Q7Z5S9	6.62665	0.142029	23.6962	stable	unknown
TMEM176A	transmembrane protein 176A	Q96HP8	8.82648	0.106383	42.2039	unstable	unknown
TMEM179	transmembrane protein 179	Q6ZVK1	5.06512	0.150215	34.2803	stable	unknown
TMEM18	transmembrane protein 18	Q96B42	9.35406	0.128571	49.6021	unstable	yes
TMEM30A	transmembrane protein 30A	Q9NV96	8.81219	0.116343	40.8097	unstable	yes
TMEM70	transmembrane protein 70	Q9BUB7	9.02008	0.119231	41.522	unstable	unknown
TMIGD1	transmembrane and immunoglobulin domain containing 1	Q6UXZ0	8.07245	0.0610687	34.2355	stable	no
TMLHE	trimethyllysine hydroxylase, epsilon	Q9NVH6	7.64044	0.125891	36.3748	stable	no
TNFRSF1A	tumor necrosis factor receptor superfamily, member 1A	P19438	6.23383	0.0703297	57.5578	unstable	yes
TOMM20	translocase of outer mitochondrial membrane 20 homolog (yeast)	Q15388	8.80573	0.062069	44.5262	unstable	yes
TOMM22	translocase of outer mitochondrial membrane 22 homolog (yeast)	Q9NS69	4.27203	0.0633803	69.6507	unstable	yes
TOMM40	translocase of outer mitochondrial membrane 40 homolog (yeast)	O96008	6.78864	0.0720222	45.1911	unstable	yes
TOMM5	translocase of outer mitochondrial membrane 5 homolog (yeast)	Q8N4H5	9.69171	0.0784314	58.7745	unstable	yes
TOMM70A	translocase of outer mitochondrial membrane 70 homolog A (S. cerevisiae)	O94826	6.75079	0.0740132	42.6622	unstable	yes
TOP1MT	topoisomerase (DNA) I	Q969P6	9.45905	0.0865225	41.2015	unstable	unknown
TRAF6	TNF receptor-associated factor 6, E3 ubiquitin protein ligase	Q9Y4K3	6.00092	0.0689655	59.9111	unstable	yes
TRAM1L1	translocation associated membrane protein 1-like 1	Q8N609	9.37531	0.132791	48.0576	unstable	unknown
TRAP1	TNF receptor-associated protein 1	Q12931	8.30023	0.078125	43.9864	unstable	yes
TRAPPC1	trafficking protein particle complex 1	Q9Y5R8	9.2265	0.131034	54.7034	unstable	yes
TRIM3	tripartite motif containing 3	O75382	8.0274	0.0604839	41.1147	unstable	yes
TRMT10C	tRNA methyltransferase 10 homolog C (S. cerevisiae)	Q7L0Y3	9.39716	0.0967742	53.0141	unstable	yes
TRNT1	tRNA nucleotidyl transferase, CCA-adding, 1	Q96Q11	8.13873	0.0921659	35.0643	stable	no
TRPT1	tRNA phosphotransferase 1	Q86TN4	10.0071	0.0592885	52.117	unstable	unknown
TSFM	Ts translation elongation factor	P43897	8.61774	0.0646154	46.3028	unstable	unknown
TST	thiosulfate sulfurtransferase (rhodanese)	Q16762	6.76764	0.107744	49.2741	unstable	no
TTC19	tetratricopeptide repeat domain 19	Q6DKK2	5.56903	0.0605263	49.9221	unstable	yes
TTC21B	tetratricopeptide repeat domain 21B	Q7Z4L5	6.52704	0.0835866	44.2392	unstable	yes
TTC32	tetratricopeptide repeat domain 32	Q5I0X7	4.86151	0.125828	44.0497	unstable	unknown
TTI1	TELO2 interacting protein 1	O43156	5.63239	0.0651974	42.7967	unstable	yes
TTLL4	tubulin tyrosine ligase-like family, member 4	Q14679	9.03656	0.0817348	63.9797	unstable	unknown
TUFM	Tu translation elongation factor	P49411	7.25739	0.050885	34.8066	stable	yes
TXN2	thioredoxin 2	Q99757	8.46283	0.060241	31.9608	stable	yes
TXNDC16	thioredoxin domain containing 16	Q9P2K2	5.10406	0.0957576	47.9136	unstable	yes
UBE2H	ubiquitin-conjugating enzyme E2H	P62256	4.55438	0.103825	63.0957	unstable	yes
UBE3C	ubiquitin protein ligase E3C	Q15386	6.27448	0.10434	55.7271	unstable	yes
UFD1L	ubiquitin fusion degradation 1 like (yeast)	Q92890	6.26605	0.0912052	35.6687	stable	yes
UQCRC2	ubiquinol-cytochrome c reductase core protein II	P22695	8.73785	0.0772627	36.0442	stable	yes
UQCRFS1	ubiquinol-cytochrome c reductase, Rieske iron-sulfur polypeptide 1	P47985	8.55243	0.0693431	47.2303	unstable	yes
UQCRQ	ubiquinol-cytochrome c reductase, complex III subunit VII, 9.5kDa	O14949	10.0743	0.170732	49.3806	unstable	yes
USP54	ubiquitin specific peptidase 54	Q70EL1	6.8913	0.0659145	66.6565	unstable	unknown
UST	uronyl-2-sulfotransferase	Q9Y2C2	8.87604	0.123153	48.4052	unstable	unknown
VAMP8	vesicle-associated membrane protein 8	Q9BV40	6.73444	0.08	38.386	stable	yes
VDAC2	voltage-dependent anion channel 2	P45880	7.49628	0.0986395	17.2643	stable	yes
VDAC3	voltage-dependent anion channel 3	Q9Y277	8.84454	0.113074	9.68516	stable	unknown
VEGFA	vascular endothelial growth factor A	P15692	9.2066	0.0775862	52.3017	unstable	yes
VPS13A	vacuolar protein sorting 13 homolog A (S. cerevisiae)	Q96RL7	5.94293	0.089477	42.0246	unstable	unknown
VTA1	vesicle (multivesicular body) trafficking 1	Q9NP79	5.87152	0.0716612	45.7886	unstable	yes
VWA5B1	von Willebrand factor A domain containing 5B1	Q5TIE3	8.44867	0.0688525	52.1094	unstable	unknown
WNT7A	wingless-type MMTV integration site family, member 7A	O00755	9.04718	0.0859599	36.6943	stable	yes
WSB1	WD repeat and SOCS box containing 1	Q9Y6I7	7.63458	0.0997625	37.3019	stable	yes
XK	X-linked Kx blood group (McLeod syndrome)	P51811	8.60175	0.135135	49.3858	unstable	yes
XKR9	XK, Kell blood group complex subunit-related family, member 9	Q5GH70	8.55438	0.163539	24.6427	stable	unknown
YIPF2	Yip1 domain family, member 2	Q9BWQ6	5.43475	0.120253	53.1351	unstable	yes
YRDC	yrdC N(6)-threonylcarbamoyltransferase domain containing	Q86U90	8.90253	0.0501792	54.9029	unstable	yes
ZCCHC24	zinc finger, CCHC domain containing 24	Q8N2G6	8.97443	0.0954357	52.4274	unstable	unknown
ZNF200	zinc finger protein 200	P98182	8.63605	0.0531646	54.0863	unstable	unknown
ZNF211	zinc finger protein 211	Q13398	8.82587	0.0886525	55.9408	unstable	unknown
ZNF428	zinc finger protein 428	Q96B54	4.13751	0.037234	101.357	unstable	unknown
ZNF467	zinc finger protein 467	Q7Z7K2	9.12225	0.0588235	62.62	unstable	yes
ZNF48	zinc finger protein 48	Q96MX3	9.5097	0.0517799	52.1021	unstable	unknown
ZNF510	zinc finger protein 510	Q9Y2H8	9.17645	0.0863836	35.4587	stable	unknown
ZNF615	zinc finger protein 615	Q8N8J6	9.35004	0.0766074	31.9311	stable	unknown
ZNF7	zinc finger protein 7	P17097	8.66779	0.0758017	46.692	unstable	unknown
ZNF862	zinc finger protein 862	O60290	6.87213	0.0829769	48.4441	unstable	unknown
ZNFX1	zinc finger, NFX1-type containing 1	Q9P2E3	7.05988	0.0677789	48.3002	unstable	unknown
										protein interaction and/or complex formation
										reported	unreported
									stable	78	68
									unstable	219	114
