# Supplementary material for: Regulation of cellular senescence by eukaryotic members of the FAH superfamily – A role in calcium homeostasis?
Source: Mech Ageing Dev. Author manuscript; Available in PMC 2020 Dec 14. (PMC7116474; doi:10.1016/j.mad.2020.111284)
Supplement: suppl. files SF1-SF3, suppl. figures S1-S3 [file EMS107273-supplement-suppl__files_SF1_SF3__suppl__figures_S1_S3.zip › 1-s2.0-S0047637420300804-mmc4.txt]

RID: 6VW32TRS11N	
Job Title:sp|Q6P587|FAHD1_HUMAN Acylpyruvase FAHD1,...				
Program: BLASTP 
			            
Subject #1:sp|Q8IZS7|CLCL1_HUMAN C-type lectin-like domain family 1 OS=Homo sapiens OX=9606 GN=CLECL1 PE=2 SV=1 ID: lcl|Query_44588 Length: 167
Subject #2:sp|P14415|AT1B2_HUMAN Sodium/potassium-transporting ATPase subunit beta-2 OS=Homo sapiens OX=9606 GN=ATP1B2 PE=1 SV=3 ID: lcl|Query_44589 Length: 290
Subject #3:sp|Q9GZX3|CHST6_HUMAN Carbohydrate sulfotransferase 6 OS=Homo sapiens OX=9606 GN=CHST6 PE=1 SV=1 ID: lcl|Query_44590 Length: 395
Subject #4:sp|Q7LGC8|CHST3_HUMAN Carbohydrate sulfotransferase 3 OS=Homo sapiens OX=9606 GN=CHST3 PE=1 SV=3 ID: lcl|Query_44591 Length: 479
Subject #5:sp|Q7LFX5|CHSTF_HUMAN Carbohydrate sulfotransferase 15 OS=Homo sapiens OX=9606 GN=CHST15 PE=1 SV=1 ID: lcl|Query_44592 Length: 561
Subject #6:sp|Q7LFX5-2|CHSTF_HUMAN Isoform 2 of Carbohydrate sulfotransferase 15 OS=Homo sapiens OX=9606 GN=CHST15 ID: lcl|Query_44593 Length: 506
Subject #7:sp|Q07065|CKAP4_HUMAN Cytoskeleton-associated protein 4 OS=Homo sapiens OX=9606 GN=CKAP4 PE=1 SV=2 ID: lcl|Query_44594 Length: 602
Subject #8:sp|Q9UN42|AT1B4_HUMAN Protein ATP1B4 OS=Homo sapiens OX=9606 GN=ATP1B4 PE=1 SV=1 ID: lcl|Query_44595 Length: 357
Subject #9:sp|Q9UN42-2|AT1B4_HUMAN Isoform B of Protein ATP1B4 OS=Homo sapiens OX=9606 GN=ATP1B4 ID: lcl|Query_44596 Length: 353
Subject #10:sp|Q6Q4G3|AMPQ_HUMAN Aminopeptidase Q OS=Homo sapiens OX=9606 GN=LVRN PE=1 SV=4 ID: lcl|Query_44597 Length: 990
Subject #11:sp|Q6Q4G3-2|AMPQ_HUMAN Isoform 2 of Aminopeptidase Q OS=Homo sapiens OX=9606 GN=LVRN ID: lcl|Query_44598 Length: 701
Subject #12:sp|Q6Q4G3-3|AMPQ_HUMAN Isoform 3 of Aminopeptidase Q OS=Homo sapiens OX=9606 GN=LVRN ID: lcl|Query_44599 Length: 226
Subject #13:sp|Q6Q4G3-4|AMPQ_HUMAN Isoform 4 of Aminopeptidase Q OS=Homo sapiens OX=9606 GN=LVRN ID: lcl|Query_44600 Length: 198
Subject #14:sp|P16442|BGAT_HUMAN Histo-blood group ABO system transferase OS=Homo sapiens OX=9606 GN=ABO PE=1 SV=2 ID: lcl|Query_44601 Length: 354
Subject #15:sp|Q86X52|CHSS1_HUMAN Chondroitin sulfate synthase 1 OS=Homo sapiens OX=9606 GN=CHSY1 PE=1 SV=3 ID: lcl|Query_44602 Length: 802
Subject #16:sp|Q9Y4C5|CHST2_HUMAN Carbohydrate sulfotransferase 2 OS=Homo sapiens OX=9606 GN=CHST2 PE=1 SV=2 ID: lcl|Query_44603 Length: 530
Subject #17:sp|Q9Y4C5-2|CHST2_HUMAN Isoform 2 of Carbohydrate sulfotransferase 2 OS=Homo sapiens OX=9606 GN=CHST2 ID: lcl|Query_44604 Length: 483
Subject #18:sp|Q8NCG5|CHST4_HUMAN Carbohydrate sulfotransferase 4 OS=Homo sapiens OX=9606 GN=CHST4 PE=1 SV=2 ID: lcl|Query_44605 Length: 386
Subject #19:sp|Q8NET6|CHSTD_HUMAN Carbohydrate sulfotransferase 13 OS=Homo sapiens OX=9606 GN=CHST13 PE=1 SV=1 ID: lcl|Query_44606 Length: 341
Subject #20:sp|Q8NET6-2|CHSTD_HUMAN Isoform 2 of Carbohydrate sulfotransferase 13 OS=Homo sapiens OX=9606 GN=CHST13 ID: lcl|Query_44607 Length: 225
Subject #21:sp|Q5VUY2|ADCL4_HUMAN Arylacetamide deacetylase-like 4 OS=Homo sapiens OX=9606 GN=AADACL4 PE=3 SV=1 ID: lcl|Query_44608 Length: 407
Subject #22:sp|Q99941|ATF6B_HUMAN Cyclic AMP-dependent transcription factor ATF-6 beta OS=Homo sapiens OX=9606 GN=ATF6B PE=1 SV=2 ID: lcl|Query_44609 Length: 703
Subject #23:sp|Q99941-2|ATF6B_HUMAN Isoform 1 of Cyclic AMP-dependent transcription factor ATF-6 beta OS=Homo sapiens OX=9606 GN=ATF6B ID: lcl|Query_44610 Length: 700
Subject #24:sp|O75503|CLN5_HUMAN Ceroid-lipofuscinosis neuronal protein 5 OS=Homo sapiens OX=9606 GN=CLN5 PE=1 SV=2 ID: lcl|Query_44611 Length: 358
Subject #25:sp|Q9P2E5|CHPF2_HUMAN Chondroitin sulfate glucuronyltransferase OS=Homo sapiens OX=9606 GN=CHPF2 PE=2 SV=2 ID: lcl|Query_44612 Length: 772
Subject #26:sp|Q9P2E5-2|CHPF2_HUMAN Isoform 2 of Chondroitin sulfate glucuronyltransferase OS=Homo sapiens OX=9606 GN=CHPF2 ID: lcl|Query_44613 Length: 666
Subject #27:sp|Q8IZ52|CHSS2_HUMAN Chondroitin sulfate synthase 2 OS=Homo sapiens OX=9606 GN=CHPF PE=1 SV=2 ID: lcl|Query_44614 Length: 775
Subject #28:sp|Q8IZ52-2|CHSS2_HUMAN Isoform 2 of Chondroitin sulfate synthase 2 OS=Homo sapiens OX=9606 GN=CHPF ID: lcl|Query_44615 Length: 315
Subject #29:sp|Q8IZ52-4|CHSS2_HUMAN Isoform 3 of Chondroitin sulfate synthase 2 OS=Homo sapiens OX=9606 GN=CHPF ID: lcl|Query_44616 Length: 613
Subject #30:sp|O43916|CHST1_HUMAN Carbohydrate sulfotransferase 1 OS=Homo sapiens OX=9606 GN=CHST1 PE=1 SV=1 ID: lcl|Query_44617 Length: 411
Subject #31:sp|Q9NS84|CHST7_HUMAN Carbohydrate sulfotransferase 7 OS=Homo sapiens OX=9606 GN=CHST7 PE=1 SV=2 ID: lcl|Query_44618 Length: 486
Subject #32:sp|Q9H2A9|CHST8_HUMAN Carbohydrate sulfotransferase 8 OS=Homo sapiens OX=9606 GN=CHST8 PE=1 SV=2 ID: lcl|Query_44619 Length: 424
Subject #33:sp|Q9NPF2|CHSTB_HUMAN Carbohydrate sulfotransferase 11 OS=Homo sapiens OX=9606 GN=CHST11 PE=1 SV=1 ID: lcl|Query_44620 Length: 352
Subject #34:sp|Q9NPF2-2|CHSTB_HUMAN Isoform 2 of Carbohydrate sulfotransferase 11 OS=Homo sapiens OX=9606 GN=CHST11 ID: lcl|Query_44621 Length: 347
Subject #35:sp|Q8NCH0|CHSTE_HUMAN Carbohydrate sulfotransferase 14 OS=Homo sapiens OX=9606 GN=CHST14 PE=1 SV=2 ID: lcl|Query_44622 Length: 376
Subject #36:sp|Q9NRB3|CHSTC_HUMAN Carbohydrate sulfotransferase 12 OS=Homo sapiens OX=9606 GN=CHST12 PE=2 SV=2 ID: lcl|Query_44623 Length: 414
Subject #37:sp|P15291|B4GT1_HUMAN Beta-1,4-galactosyltransferase 1 OS=Homo sapiens OX=9606 GN=B4GALT1 PE=1 SV=5 ID: lcl|Query_44624 Length: 398
Subject #38:sp|P15291-2|B4GT1_HUMAN Isoform Short of Beta-1,4-galactosyltransferase 1 OS=Homo sapiens OX=9606 GN=B4GALT1 ID: lcl|Query_44625 Length: 385
Subject #39:sp|Q8NHY0|B4GN2_HUMAN Beta-1,4 N-acetylgalactosaminyltransferase 2 OS=Homo sapiens OX=9606 GN=B4GALNT2 PE=1 SV=2 ID: lcl|Query_44626 Length: 566
Subject #40:sp|Q8NHY0-2|B4GN2_HUMAN Isoform 2 of Beta-1,4 N-acetylgalactosaminyltransferase 2 OS=Homo sapiens OX=9606 GN=B4GALNT2 ID: lcl|Query_44627 Length: 506
Subject #41:sp|Q8NHY0-3|B4GN2_HUMAN Isoform 3 of Beta-1,4 N-acetylgalactosaminyltransferase 2 OS=Homo sapiens OX=9606 GN=B4GALNT2 ID: lcl|Query_44628 Length: 480
Subject #42:sp|P18850|ATF6A_HUMAN Cyclic AMP-dependent transcription factor ATF-6 alpha OS=Homo sapiens OX=9606 GN=ATF6 PE=1 SV=3 ID: lcl|Query_44629 Length: 670
Subject #43:sp|Q7L1S5|CHST9_HUMAN Carbohydrate sulfotransferase 9 OS=Homo sapiens OX=9606 GN=CHST9 PE=2 SV=2 ID: lcl|Query_44630 Length: 443
Subject #44:sp|Q7L1S5-2|CHST9_HUMAN Isoform 2 of Carbohydrate sulfotransferase 9 OS=Homo sapiens OX=9606 GN=CHST9 ID: lcl|Query_44631 Length: 74
Subject #45:sp|Q86VU5|CMTD1_HUMAN Catechol O-methyltransferase domain-containing protein 1 OS=Homo sapiens OX=9606 GN=COMTD1 PE=1 SV=1 ID: lcl|Query_44632 Length: 262
Subject #46:sp|Q9UBX8|B4GT6_HUMAN Beta-1,4-galactosyltransferase 6 OS=Homo sapiens OX=9606 GN=B4GALT6 PE=1 SV=1 ID: lcl|Query_44633 Length: 382
Subject #47:sp|Q9UBX8-2|B4GT6_HUMAN Isoform 2 of Beta-1,4-galactosyltransferase 6 OS=Homo sapiens OX=9606 GN=B4GALT6 ID: lcl|Query_44634 Length: 343
Subject #48:sp|Q2HXU8|CL12B_HUMAN C-type lectin domain family 12 member B OS=Homo sapiens OX=9606 GN=CLEC12B PE=1 SV=1 ID: lcl|Query_44635 Length: 276
Subject #49:sp|Q2HXU8-2|CL12B_HUMAN Isoform 2 of C-type lectin domain family 12 member B OS=Homo sapiens OX=9606 GN=CLEC12B ID: lcl|Query_44636 Length: 232
Subject #50:sp|Q8N1N0|CLC4F_HUMAN C-type lectin domain family 4 member F OS=Homo sapiens OX=9606 GN=CLEC4F PE=2 SV=2 ID: lcl|Query_44637 Length: 589
Subject #51:sp|Q8N1N0-2|CLC4F_HUMAN Isoform 2 of C-type lectin domain family 4 member F OS=Homo sapiens OX=9606 GN=CLEC4F ID: lcl|Query_44638 Length: 567
Subject #52:sp|O43529|CHSTA_HUMAN Carbohydrate sulfotransferase 10 OS=Homo sapiens OX=9606 GN=CHST10 PE=1 SV=1 ID: lcl|Query_44639 Length: 356
Subject #53:sp|Q9NZ45|CISD1_HUMAN CDGSH iron-sulfur domain-containing protein 1 OS=Homo sapiens OX=9606 GN=CISD1 PE=1 SV=1 ID: lcl|Query_44640 Length: 108
Subject #54:sp|O43286|B4GT5_HUMAN Beta-1,4-galactosyltransferase 5 OS=Homo sapiens OX=9606 GN=B4GALT5 PE=1 SV=1 ID: lcl|Query_44641 Length: 388
Subject #55:sp|Q9C0J1|B3GN4_HUMAN N-acetyllactosaminide beta-1,3-N-acetylglucosaminyltransferase 4 OS=Homo sapiens OX=9606 GN=B3GNT4 PE=1 SV=1 ID: lcl|Query_44642 Length: 378
Subject #56:sp|Q9C0J1-2|B3GN4_HUMAN Isoform 2 of N-acetyllactosaminide beta-1,3-N-acetylglucosaminyltransferase 4 OS=Homo sapiens OX=9606 GN=B3GNT4 ID: lcl|Query_44643 Length: 353
Subject #57:sp|P06734|FCER2_HUMAN Low affinity immunoglobulin epsilon Fc receptor OS=Homo sapiens OX=9606 GN=FCER2 PE=1 SV=1 ID: lcl|Query_44644 Length: 321
Subject #58:sp|P54709|AT1B3_HUMAN Sodium/potassium-transporting ATPase subunit beta-3 OS=Homo sapiens OX=9606 GN=ATP1B3 PE=1 SV=1 ID: lcl|Query_44645 Length: 279
Subject #59:sp|P54709-2|AT1B3_HUMAN Isoform 2 of Sodium/potassium-transporting ATPase subunit beta-3 OS=Homo sapiens OX=9606 GN=ATP1B3 ID: lcl|Query_44646 Length: 193
Subject #60:sp|U3KPV4|A3LT2_HUMAN Alpha-1,3-galactosyltransferase 2 OS=Homo sapiens OX=9606 GN=A3GALT2 PE=2 SV=1 ID: lcl|Query_44647 Length: 340
Subject #61:sp|Q8N428|GLT16_HUMAN Polypeptide N-acetylgalactosaminyltransferase 16 OS=Homo sapiens OX=9606 GN=GALNT16 PE=1 SV=2 ID: lcl|Query_44648 Length: 558
Subject #62:sp|Q8N428-2|GLT16_HUMAN Isoform 2 of Polypeptide N-acetylgalactosaminyltransferase 16 OS=Homo sapiens OX=9606 GN=GALNT16 ID: lcl|Query_44649 Length: 542
Subject #63:sp|O43505|B4GA1_HUMAN Beta-1,4-glucuronyltransferase 1 OS=Homo sapiens OX=9606 GN=B4GAT1 PE=1 SV=1 ID: lcl|Query_44650 Length: 415
Subject #64:sp|Q6UXB4|CLC4G_HUMAN C-type lectin domain family 4 member G OS=Homo sapiens OX=9606 GN=CLEC4G PE=1 SV=1 ID: lcl|Query_44651 Length: 293
Subject #65:sp|P22760|AAAD_HUMAN Arylacetamide deacetylase OS=Homo sapiens OX=9606 GN=AADAC PE=1 SV=5 ID: lcl|Query_44652 Length: 399
Subject #66:sp|P15144|AMPN_HUMAN Aminopeptidase N OS=Homo sapiens OX=9606 GN=ANPEP PE=1 SV=4 ID: lcl|Query_44653 Length: 967
Subject #67:sp|Q96SE0|ABHD1_HUMAN Protein ABHD1 OS=Homo sapiens OX=9606 GN=ABHD1 PE=1 SV=2 ID: lcl|Query_44654 Length: 405
Subject #68:sp|Q96SE0-3|ABHD1_HUMAN Isoform 2 of Protein ABHD1 OS=Homo sapiens OX=9606 GN=ABHD1 ID: lcl|Query_44655 Length: 305
Subject #69:sp|Q49A17|GLTL6_HUMAN Polypeptide N-acetylgalactosaminyltransferase-like 6 OS=Homo sapiens OX=9606 GN=GALNTL6 PE=2 SV=2 ID: lcl|Query_44656 Length: 601
Subject #70:sp|Q49A17-2|GLTL6_HUMAN Isoform 2 of Polypeptide N-acetylgalactosaminyltransferase-like 6 OS=Homo sapiens OX=9606 GN=GALNTL6 ID: lcl|Query_44657 Length: 584
Subject #71:sp|Q9BVA6|FICD_HUMAN Protein adenylyltransferase FICD OS=Homo sapiens OX=9606 GN=FICD PE=1 SV=2 ID: lcl|Query_44658 Length: 458
Subject #72:sp|Q9UMD9|COHA1_HUMAN Collagen alpha-1(XVII) chain OS=Homo sapiens OX=9606 GN=COL17A1 PE=1 SV=3 ID: lcl|Query_44659 Length: 1497
Subject #73:sp|Q9UMD9-2|COHA1_HUMAN Isoform 2 of Collagen alpha-1(XVII) chain OS=Homo sapiens OX=9606 GN=COL17A1 ID: lcl|Query_44660 Length: 1415
Subject #74:sp|Q9GZS9|CHST5_HUMAN Carbohydrate sulfotransferase 5 OS=Homo sapiens OX=9606 GN=CHST5 PE=2 SV=3 ID: lcl|Query_44661 Length: 411
Subject #75:sp|Q9GZS9-2|CHST5_HUMAN Isoform 2 of Carbohydrate sulfotransferase 5 OS=Homo sapiens OX=9606 GN=CHST5 ID: lcl|Query_44662 Length: 417
Subject #76:sp|Q86W10|CP4Z1_HUMAN Cytochrome P450 4Z1 OS=Homo sapiens OX=9606 GN=CYP4Z1 PE=2 SV=1 ID: lcl|Query_44663 Length: 505
Subject #77:sp|Q8NCR0|B3GL2_HUMAN UDP-GalNAc:beta-1,3-N-acetylgalactosaminyltransferase 2 OS=Homo sapiens OX=9606 GN=B3GALNT2 PE=1 SV=1 ID: lcl|Query_44664 Length: 500
Subject #78:sp|Q8NCR0-2|B3GL2_HUMAN Isoform 2 of UDP-GalNAc:beta-1,3-N-acetylgalactosaminyltransferase 2 OS=Homo sapiens OX=9606 GN=B3GALNT2 ID: lcl|Query_44665 Length: 326
Subject #79:sp|O96024|B3GT4_HUMAN Beta-1,3-galactosyltransferase 4 OS=Homo sapiens OX=9606 GN=B3GALT4 PE=1 SV=1 ID: lcl|Query_44666 Length: 378
Subject #80:sp|Q9H2X3|CLC4M_HUMAN C-type lectin domain family 4 member M OS=Homo sapiens OX=9606 GN=CLEC4M PE=1 SV=1 ID: lcl|Query_44667 Length: 399
Subject #81:sp|Q9H2X3-2|CLC4M_HUMAN Isoform 2 of C-type lectin domain family 4 member M OS=Homo sapiens OX=9606 GN=CLEC4M ID: lcl|Query_44668 Length: 272
Subject #82:sp|Q9H2X3-3|CLC4M_HUMAN Isoform 3 of C-type lectin domain family 4 member M OS=Homo sapiens OX=9606 GN=CLEC4M ID: lcl|Query_44669 Length: 324
Subject #83:sp|Q9H2X3-4|CLC4M_HUMAN Isoform 4 of C-type lectin domain family 4 member M OS=Homo sapiens OX=9606 GN=CLEC4M ID: lcl|Query_44670 Length: 232
Subject #84:sp|Q9H2X3-5|CLC4M_HUMAN Isoform 5 of C-type lectin domain family 4 member M OS=Homo sapiens OX=9606 GN=CLEC4M ID: lcl|Query_44671 Length: 332
Subject #85:sp|Q9H2X3-6|CLC4M_HUMAN Isoform 6 of C-type lectin domain family 4 member M OS=Homo sapiens OX=9606 GN=CLEC4M ID: lcl|Query_44672 Length: 251
Subject #86:sp|Q9H2X3-7|CLC4M_HUMAN Isoform 7 of C-type lectin domain family 4 member M OS=Homo sapiens OX=9606 GN=CLEC4M ID: lcl|Query_44673 Length: 263
Subject #87:sp|Q9H2X3-8|CLC4M_HUMAN Isoform 8 of C-type lectin domain family 4 member M OS=Homo sapiens OX=9606 GN=CLEC4M ID: lcl|Query_44674 Length: 376
Subject #88:sp|Q9H2X3-9|CLC4M_HUMAN Isoform 9 of C-type lectin domain family 4 member M OS=Homo sapiens OX=9606 GN=CLEC4M ID: lcl|Query_44675 Length: 296
Subject #89:sp|Q9H2X3-10|CLC4M_HUMAN Isoform 10 of C-type lectin domain family 4 member M OS=Homo sapiens OX=9606 GN=CLEC4M ID: lcl|Query_44676 Length: 216
Subject #90:sp|P08910|ABHD2_HUMAN Monoacylglycerol lipase ABHD2 OS=Homo sapiens OX=9606 GN=ABHD2 PE=1 SV=1 ID: lcl|Query_44677 Length: 425
Subject #91:sp|Q86SR1|GLT10_HUMAN Polypeptide N-acetylgalactosaminyltransferase 10 OS=Homo sapiens OX=9606 GN=GALNT10 PE=1 SV=2 ID: lcl|Query_44678 Length: 603
Subject #92:sp|Q86SR1-2|GLT10_HUMAN Isoform 2 of Polypeptide N-acetylgalactosaminyltransferase 10 OS=Homo sapiens OX=9606 GN=GALNT10 ID: lcl|Query_44679 Length: 541
Subject #93:sp|Q86SR1-3|GLT10_HUMAN Isoform 3 of Polypeptide N-acetylgalactosaminyltransferase 10 OS=Homo sapiens OX=9606 GN=GALNT10 ID: lcl|Query_44680 Length: 366
Subject #94:sp|Q86SR1-4|GLT10_HUMAN Isoform 4 of Polypeptide N-acetylgalactosaminyltransferase 10 OS=Homo sapiens OX=9606 GN=GALNT10 ID: lcl|Query_44681 Length: 276
Subject #95:sp|P21854|CD72_HUMAN B-cell differentiation antigen CD72 OS=Homo sapiens OX=9606 GN=CD72 PE=2 SV=1 ID: lcl|Query_44682 Length: 359
Subject #96:sp|Q9Y5Z6|B3GT1_HUMAN Beta-1,3-galactosyltransferase 1 OS=Homo sapiens OX=9606 GN=B3GALT1 PE=1 SV=1 ID: lcl|Query_44683 Length: 326
Subject #97:sp|Q9BYG0|B3GN5_HUMAN Lactosylceramide 1,3-N-acetyl-beta-D-glucosaminyltransferase OS=Homo sapiens OX=9606 GN=B3GNT5 PE=1 SV=1 ID: lcl|Query_44684 Length: 378
Subject #98:sp|Q07075|AMPE_HUMAN Glutamyl aminopeptidase OS=Homo sapiens OX=9606 GN=ENPEP PE=1 SV=3 ID: lcl|Query_44685 Length: 957
Subject #99:sp|Q8N6G5|CGAT2_HUMAN Chondroitin sulfate N-acetylgalactosaminyltransferase 2 OS=Homo sapiens OX=9606 GN=CSGALNACT2 PE=1 SV=1 ID: lcl|Query_44686 Length: 542
Subject #100:sp|Q8N6G5-2|CGAT2_HUMAN Isoform 2 of Chondroitin sulfate N-acetylgalactosaminyltransferase 2 OS=Homo sapiens OX=9606 GN=CSGALNACT2 ID: lcl|Query_44687 Length: 333
Subject #101:sp|P07307|ASGR2_HUMAN Asialoglycoprotein receptor 2 OS=Homo sapiens OX=9606 GN=ASGR2 PE=1 SV=2 ID: lcl|Query_44688 Length: 311
Subject #102:sp|P07307-2|ASGR2_HUMAN Isoform 2 of Asialoglycoprotein receptor 2 OS=Homo sapiens OX=9606 GN=ASGR2 ID: lcl|Query_44689 Length: 292
Subject #103:sp|P07307-3|ASGR2_HUMAN Isoform 3 of Asialoglycoprotein receptor 2 OS=Homo sapiens OX=9606 GN=ASGR2 ID: lcl|Query_44690 Length: 287
Subject #104:sp|O75752|B3GL1_HUMAN UDP-GalNAc:beta-1,3-N-acetylgalactosaminyltransferase 1 OS=Homo sapiens OX=9606 GN=B3GALNT1 PE=1 SV=1 ID: lcl|Query_44691 Length: 331
Subject #105:sp|Q7Z7M8|B3GN8_HUMAN UDP-GlcNAc:betaGal beta-1,3-N-acetylglucosaminyltransferase 8 OS=Homo sapiens OX=9606 GN=B3GNT8 PE=1 SV=1 ID: lcl|Query_44692 Length: 397
Subject #106:sp|Q76KP1|B4GN4_HUMAN N-acetyl-beta-glucosaminyl-glycoprotein 4-beta-N-acetylgalactosaminyltransferase 1 OS=Homo sapiens OX=9606 GN=B4GALNT4 PE=1 SV=1 ID: lcl|Query_44693 Length: 1039
Subject #107:sp|Q9Y2C3|B3GT5_HUMAN Beta-1,3-galactosyltransferase 5 OS=Homo sapiens OX=9606 GN=B3GALT5 PE=2 SV=1 ID: lcl|Query_44694 Length: 310
Subject #108:sp|O95573|ACSL3_HUMAN Long-chain-fatty-acid--CoA ligase 3 OS=Homo sapiens OX=9606 GN=ACSL3 PE=1 SV=3 ID: lcl|Query_44695 Length: 720
Subject #109:sp|Q92611|EDEM1_HUMAN ER degradation-enhancing alpha-mannosidase-like protein 1 OS=Homo sapiens OX=9606 GN=EDEM1 PE=1 SV=1 ID: lcl|Query_44696 Length: 657
Subject #110:sp|Q92611-2|EDEM1_HUMAN Isoform 2 of ER degradation-enhancing alpha-mannosidase-like protein 1 OS=Homo sapiens OX=9606 GN=EDEM1 ID: lcl|Query_44697 Length: 376
Subject #111:sp|P15907|SIAT1_HUMAN Beta-galactoside alpha-2,6-sialyltransferase 1 OS=Homo sapiens OX=9606 GN=ST6GAL1 PE=1 SV=1 ID: lcl|Query_44698 Length: 406
Subject #112:sp|P15907-2|SIAT1_HUMAN Isoform 2 of Beta-galactoside alpha-2,6-sialyltransferase 1 OS=Homo sapiens OX=9606 GN=ST6GAL1 ID: lcl|Query_44699 Length: 175
Subject #113:sp|Q9UNP4|SIAT9_HUMAN Lactosylceramide alpha-2,3-sialyltransferase OS=Homo sapiens OX=9606 GN=ST3GAL5 PE=1 SV=4 ID: lcl|Query_44700 Length: 418
Subject #114:sp|Q9UNP4-2|SIAT9_HUMAN Isoform 2 of Lactosylceramide alpha-2,3-sialyltransferase OS=Homo sapiens OX=9606 GN=ST3GAL5 ID: lcl|Query_44701 Length: 390
Subject #115:sp|Q9UNP4-3|SIAT9_HUMAN Isoform 3 of Lactosylceramide alpha-2,3-sialyltransferase OS=Homo sapiens OX=9606 GN=ST3GAL5 ID: lcl|Query_44702 Length: 395
Subject #116:sp|Q9UIR0|BTNL2_HUMAN Butyrophilin-like protein 2 OS=Homo sapiens OX=9606 GN=BTNL2 PE=2 SV=1 ID: lcl|Query_44703 Length: 455
Subject #117:sp|Q9UIR0-2|BTNL2_HUMAN Isoform 2 of Butyrophilin-like protein 2 OS=Homo sapiens OX=9606 GN=BTNL2 ID: lcl|Query_44704 Length: 388
Subject #118:sp|Q9UIR0-3|BTNL2_HUMAN Isoform 3 of Butyrophilin-like protein 2 OS=Homo sapiens OX=9606 GN=BTNL2 ID: lcl|Query_44705 Length: 270
Subject #119:sp|Q9UIR0-4|BTNL2_HUMAN Isoform 4 of Butyrophilin-like protein 2 OS=Homo sapiens OX=9606 GN=BTNL2 ID: lcl|Query_44706 Length: 245
Subject #120:sp|Q9UIR0-5|BTNL2_HUMAN Isoform 5 of Butyrophilin-like protein 2 OS=Homo sapiens OX=9606 GN=BTNL2 ID: lcl|Query_44707 Length: 178
Subject #121:sp|Q9UIR0-6|BTNL2_HUMAN Isoform 6 of Butyrophilin-like protein 2 OS=Homo sapiens OX=9606 GN=BTNL2 ID: lcl|Query_44708 Length: 259
Subject #122:sp|Q9NNX6|CD209_HUMAN CD209 antigen OS=Homo sapiens OX=9606 GN=CD209 PE=1 SV=1 ID: lcl|Query_44709 Length: 404
Subject #123:sp|Q9NNX6-2|CD209_HUMAN Isoform 2 of CD209 antigen OS=Homo sapiens OX=9606 GN=CD209 ID: lcl|Query_44710 Length: 398
Subject #124:sp|Q9NNX6-3|CD209_HUMAN Isoform 3 of CD209 antigen OS=Homo sapiens OX=9606 GN=CD209 ID: lcl|Query_44711 Length: 312
Subject #125:sp|Q9NNX6-4|CD209_HUMAN Isoform 4 of CD209 antigen OS=Homo sapiens OX=9606 GN=CD209 ID: lcl|Query_44712 Length: 168
Subject #126:sp|Q9NNX6-5|CD209_HUMAN Isoform 5 of CD209 antigen OS=Homo sapiens OX=9606 GN=CD209 ID: lcl|Query_44713 Length: 404
Subject #127:sp|Q9NNX6-6|CD209_HUMAN Isoform 6 of CD209 antigen OS=Homo sapiens OX=9606 GN=CD209 ID: lcl|Query_44714 Length: 380
Subject #128:sp|Q9NNX6-7|CD209_HUMAN Isoform 7 of CD209 antigen OS=Homo sapiens OX=9606 GN=CD209 ID: lcl|Query_44715 Length: 360
Subject #129:sp|Q9NNX6-8|CD209_HUMAN Isoform 8 of CD209 antigen OS=Homo sapiens OX=9606 GN=CD209 ID: lcl|Query_44716 Length: 268
Subject #130:sp|Q9NNX6-9|CD209_HUMAN Isoform 9 of CD209 antigen OS=Homo sapiens OX=9606 GN=CD209 ID: lcl|Query_44717 Length: 34
Subject #131:sp|Q9NNX6-10|CD209_HUMAN Isoform 10 of CD209 antigen OS=Homo sapiens OX=9606 GN=CD209 ID: lcl|Query_44718 Length: 380
Subject #132:sp|Q9NNX6-11|CD209_HUMAN Isoform 11 of CD209 antigen OS=Homo sapiens OX=9606 GN=CD209 ID: lcl|Query_44719 Length: 334
Subject #133:sp|Q9NNX6-12|CD209_HUMAN Isoform 12 of CD209 antigen OS=Homo sapiens OX=9606 GN=CD209 ID: lcl|Query_44720 Length: 297
Subject #134:sp|Q9NPZ5|B3GA2_HUMAN Galactosylgalactosylxylosylprotein 3-beta-glucuronosyltransferase 2 OS=Homo sapiens OX=9606 GN=B3GAT2 PE=1 SV=2 ID: lcl|Query_44721 Length: 323
Subject #135:sp|O94766|B3GA3_HUMAN Galactosylgalactosylxylosylprotein 3-beta-glucuronosyltransferase 3 OS=Homo sapiens OX=9606 GN=B3GAT3 PE=1 SV=2 ID: lcl|Query_44722 Length: 335
Subject #136:sp|O94766-2|B3GA3_HUMAN Isoform 2 of Galactosylgalactosylxylosylprotein 3-beta-glucuronosyltransferase 3 OS=Homo sapiens OX=9606 GN=B3GAT3 ID: lcl|Query_44723 Length: 315
Subject #137:sp|Q9NY97|B3GN2_HUMAN N-acetyllactosaminide beta-1,3-N-acetylglucosaminyltransferase 2 OS=Homo sapiens OX=9606 GN=B3GNT2 PE=1 SV=2 ID: lcl|Query_44724 Length: 397
Subject #138:sp|Q9NY97-2|B3GN2_HUMAN Isoform 2 of N-acetyllactosaminide beta-1,3-N-acetylglucosaminyltransferase 2 OS=Homo sapiens OX=9606 GN=B3GNT2 ID: lcl|Query_44725 Length: 393
Subject #139:sp|O60909|B4GT2_HUMAN Beta-1,4-galactosyltransferase 2 OS=Homo sapiens OX=9606 GN=B4GALT2 PE=1 SV=1 ID: lcl|Query_44726 Length: 372
Subject #140:sp|O60909-2|B4GT2_HUMAN Isoform 2 of Beta-1,4-galactosyltransferase 2 OS=Homo sapiens OX=9606 GN=B4GALT2 ID: lcl|Query_44727 Length: 306
Subject #141:sp|O60909-3|B4GT2_HUMAN Isoform 3 of Beta-1,4-galactosyltransferase 2 OS=Homo sapiens OX=9606 GN=B4GALT2 ID: lcl|Query_44728 Length: 401
Subject #142:sp|O75923|DYSF_HUMAN Dysferlin OS=Homo sapiens OX=9606 GN=DYSF PE=1 SV=1 ID: lcl|Query_44729 Length: 2080
Subject #143:sp|O75923-2|DYSF_HUMAN Isoform 2 of Dysferlin OS=Homo sapiens OX=9606 GN=DYSF ID: lcl|Query_44730 Length: 2111
Subject #144:sp|O75923-3|DYSF_HUMAN Isoform 3 of Dysferlin OS=Homo sapiens OX=9606 GN=DYSF ID: lcl|Query_44731 Length: 2066
Subject #145:sp|O75923-4|DYSF_HUMAN Isoform 4 of Dysferlin OS=Homo sapiens OX=9606 GN=DYSF ID: lcl|Query_44732 Length: 2101
Subject #146:sp|O75923-5|DYSF_HUMAN Isoform 5 of Dysferlin OS=Homo sapiens OX=9606 GN=DYSF ID: lcl|Query_44733 Length: 2097
Subject #147:sp|O75923-6|DYSF_HUMAN Isoform 6 of Dysferlin OS=Homo sapiens OX=9606 GN=DYSF ID: lcl|Query_44734 Length: 2087
Subject #148:sp|O75923-7|DYSF_HUMAN Isoform 7 of Dysferlin OS=Homo sapiens OX=9606 GN=DYSF ID: lcl|Query_44735 Length: 2118
Subject #149:sp|O75923-8|DYSF_HUMAN Isoform 8 of Dysferlin OS=Homo sapiens OX=9606 GN=DYSF ID: lcl|Query_44736 Length: 2112
Subject #150:sp|O75923-9|DYSF_HUMAN Isoform 9 of Dysferlin OS=Homo sapiens OX=9606 GN=DYSF ID: lcl|Query_44737 Length: 2067
Subject #151:sp|O75923-10|DYSF_HUMAN Isoform 10 of Dysferlin OS=Homo sapiens OX=9606 GN=DYSF ID: lcl|Query_44738 Length: 2102
Subject #152:sp|O75923-11|DYSF_HUMAN Isoform 11 of Dysferlin OS=Homo sapiens OX=9606 GN=DYSF ID: lcl|Query_44739 Length: 2098
Subject #153:sp|O75923-12|DYSF_HUMAN Isoform 12 of Dysferlin OS=Homo sapiens OX=9606 GN=DYSF ID: lcl|Query_44740 Length: 2088
Subject #154:sp|O75923-13|DYSF_HUMAN Isoform 13 of Dysferlin OS=Homo sapiens OX=9606 GN=DYSF ID: lcl|Query_44741 Length: 2119
Subject #155:sp|O75923-14|DYSF_HUMAN Isoform 14 of Dysferlin OS=Homo sapiens OX=9606 GN=DYSF ID: lcl|Query_44742 Length: 2081
Subject #156:sp|O75923-15|DYSF_HUMAN Isoform 15 of Dysferlin OS=Homo sapiens OX=9606 GN=DYSF ID: lcl|Query_44743 Length: 1954
Subject #157:sp|P21217|FUT3_HUMAN Galactoside 3(4)-L-fucosyltransferase OS=Homo sapiens OX=9606 GN=FUT3 PE=2 SV=1 ID: lcl|Query_44744 Length: 361
Subject #158:sp|O75072|FKTN_HUMAN Fukutin OS=Homo sapiens OX=9606 GN=FKTN PE=1 SV=2 ID: lcl|Query_44745 Length: 461
Subject #159:sp|O75072-2|FKTN_HUMAN Isoform 2 of Fukutin OS=Homo sapiens OX=9606 GN=FKTN ID: lcl|Query_44746 Length: 430
Subject #160:sp|Q8NDV1|SIA7C_HUMAN Alpha-N-acetylgalactosaminide alpha-2,6-sialyltransferase 3 OS=Homo sapiens OX=9606 GN=ST6GALNAC3 PE=2 SV=1 ID: lcl|Query_44747 Length: 305
Subject #161:sp|Q8NDV1-2|SIA7C_HUMAN Isoform 2 of Alpha-N-acetylgalactosaminide alpha-2,6-sialyltransferase 3 OS=Homo sapiens OX=9606 GN=ST6GALNAC3 ID: lcl|Query_44748 Length: 210
Subject #162:sp|Q9H1B5|XYLT2_HUMAN Xylosyltransferase 2 OS=Homo sapiens OX=9606 GN=XYLT2 PE=1 SV=2 ID: lcl|Query_44749 Length: 865
Subject #163:sp|Q9H1B5-2|XYLT2_HUMAN Isoform 2 of Xylosyltransferase 2 OS=Homo sapiens OX=9606 GN=XYLT2 ID: lcl|Query_44750 Length: 638
Subject #164:sp|P41273|TNFL9_HUMAN Tumor necrosis factor ligand superfamily member 9 OS=Homo sapiens OX=9606 GN=TNFSF9 PE=1 SV=1 ID: lcl|Query_44751 Length: 254
Subject #165:sp|Q9UJ37|SIA7B_HUMAN Alpha-N-acetylgalactosaminide alpha-2,6-sialyltransferase 2 OS=Homo sapiens OX=9606 GN=ST6GALNAC2 PE=1 SV=1 ID: lcl|Query_44752 Length: 374
Subject #166:sp|Q8NF37|PCAT1_HUMAN Lysophosphatidylcholine acyltransferase 1 OS=Homo sapiens OX=9606 GN=LPCAT1 PE=1 SV=2 ID: lcl|Query_44753 Length: 534
Subject #167:sp|Q8IXA5|SACA3_HUMAN Sperm acrosome membrane-associated protein 3 OS=Homo sapiens OX=9606 GN=SPACA3 PE=1 SV=1 ID: lcl|Query_44754 Length: 215
Subject #168:sp|Q8IXA5-2|SACA3_HUMAN Isoform 2 of Sperm acrosome membrane-associated protein 3 OS=Homo sapiens OX=9606 GN=SPACA3 ID: lcl|Query_44755 Length: 146
Subject #169:sp|O15466|SIA8E_HUMAN Alpha-2,8-sialyltransferase 8E OS=Homo sapiens OX=9606 GN=ST8SIA5 PE=1 SV=2 ID: lcl|Query_44756 Length: 376
Subject #170:sp|O15466-2|SIA8E_HUMAN Isoform 2 of Alpha-2,8-sialyltransferase 8E OS=Homo sapiens OX=9606 GN=ST8SIA5 ID: lcl|Query_44757 Length: 412
Subject #171:sp|Q8N9W7|YO010_HUMAN Putative transmembrane protein FLJ36131 OS=Homo sapiens OX=9606 PE=5 SV=1 ID: lcl|Query_44758 Length: 124
Subject #172:sp|P61647|SIA8F_HUMAN Alpha-2,8-sialyltransferase 8F OS=Homo sapiens OX=9606 GN=ST8SIA6 PE=2 SV=1 ID: lcl|Query_44759 Length: 398
Subject #173:sp|Q6P4E1|CASC4_HUMAN Protein CASC4 OS=Homo sapiens OX=9606 GN=CASC4 PE=1 SV=2 ID: lcl|Query_44760 Length: 436
Subject #174:sp|Q6P4E1-2|CASC4_HUMAN Isoform 2 of Protein CASC4 OS=Homo sapiens OX=9606 GN=CASC4 ID: lcl|Query_44761 Length: 380
Subject #175:sp|Q6P4E1-3|CASC4_HUMAN Isoform 3 of Protein CASC4 OS=Homo sapiens OX=9606 GN=CASC4 ID: lcl|Query_44762 Length: 177
Subject #176:sp|Q6P4E1-5|CASC4_HUMAN Isoform 5 of Protein CASC4 OS=Homo sapiens OX=9606 GN=CASC4 ID: lcl|Query_44763 Length: 415
Subject #177:sp|Q9BV23|ABHD6_HUMAN Monoacylglycerol lipase ABHD6 OS=Homo sapiens OX=9606 GN=ABHD6 PE=1 SV=1 ID: lcl|Query_44764 Length: 337
Subject #178:sp|Q7L211|ABHDD_HUMAN Protein ABHD13 OS=Homo sapiens OX=9606 GN=ABHD13 PE=2 SV=1 ID: lcl|Query_44765 Length: 337
Subject #179:sp|Q9BUJ0|ABHEA_HUMAN Protein ABHD14A OS=Homo sapiens OX=9606 GN=ABHD14A PE=2 SV=2 ID: lcl|Query_44766 Length: 271
Subject #180:sp|P51164|ATP4B_HUMAN Potassium-transporting ATPase subunit beta OS=Homo sapiens OX=9606 GN=ATP4B PE=1 SV=1 ID: lcl|Query_44767 Length: 291
Subject #181:sp|Q8N1L4|CP4Z2_HUMAN Putative inactive cytochrome P450 family member 4Z2 OS=Homo sapiens OX=9606 GN=CYP4Z2P PE=5 SV=2 ID: lcl|Query_44768 Length: 340
Subject #182:sp|Q8N1L4-2|CP4Z2_HUMAN Isoform 2 of Putative inactive cytochrome P450 family member 4Z2 OS=Homo sapiens OX=9606 GN=CYP4Z2P ID: lcl|Query_44769 Length: 292
Subject #183:sp|Q6UX72|B3GN9_HUMAN UDP-GlcNAc:betaGal beta-1,3-N-acetylglucosaminyltransferase 9 OS=Homo sapiens OX=9606 GN=B3GNT9 PE=2 SV=1 ID: lcl|Query_44770 Length: 402
Subject #184:sp|Q9P126|CLC1B_HUMAN C-type lectin domain family 1 member B OS=Homo sapiens OX=9606 GN=CLEC1B PE=1 SV=2 ID: lcl|Query_44771 Length: 229
Subject #185:sp|Q9P126-2|CLC1B_HUMAN Isoform 2 of C-type lectin domain family 1 member B OS=Homo sapiens OX=9606 GN=CLEC1B ID: lcl|Query_44772 Length: 196
Subject #186:sp|Q6ICH7|ASPH2_HUMAN Aspartate beta-hydroxylase domain-containing protein 2 OS=Homo sapiens OX=9606 GN=ASPHD2 PE=2 SV=1 ID: lcl|Query_44773 Length: 369
Subject #187:sp|Q12797|ASPH_HUMAN Aspartyl/asparaginyl beta-hydroxylase OS=Homo sapiens OX=9606 GN=ASPH PE=1 SV=3 ID: lcl|Query_44774 Length: 758
Subject #188:sp|Q12797-2|ASPH_HUMAN Isoform 2 of Aspartyl/asparaginyl beta-hydroxylase OS=Homo sapiens OX=9606 GN=ASPH ID: lcl|Query_44775 Length: 313
Subject #189:sp|Q12797-3|ASPH_HUMAN Isoform 3 of Aspartyl/asparaginyl beta-hydroxylase OS=Homo sapiens OX=9606 GN=ASPH ID: lcl|Query_44776 Length: 225
Subject #190:sp|Q12797-4|ASPH_HUMAN Isoform 4 of Aspartyl/asparaginyl beta-hydroxylase OS=Homo sapiens OX=9606 GN=ASPH ID: lcl|Query_44777 Length: 210
Subject #191:sp|Q12797-5|ASPH_HUMAN Isoform 5 of Aspartyl/asparaginyl beta-hydroxylase OS=Homo sapiens OX=9606 GN=ASPH ID: lcl|Query_44778 Length: 298
Subject #192:sp|Q12797-10|ASPH_HUMAN Isoform 10 of Aspartyl/asparaginyl beta-hydroxylase OS=Homo sapiens OX=9606 GN=ASPH ID: lcl|Query_44779 Length: 729
Subject #193:sp|Q12797-6|ASPH_HUMAN Isoform 6 of Aspartyl/asparaginyl beta-hydroxylase OS=Homo sapiens OX=9606 GN=ASPH ID: lcl|Query_44780 Length: 270
Subject #194:sp|Q12797-7|ASPH_HUMAN Isoform 7 of Aspartyl/asparaginyl beta-hydroxylase OS=Homo sapiens OX=9606 GN=ASPH ID: lcl|Query_44781 Length: 203
Subject #195:sp|Q12797-8|ASPH_HUMAN Isoform 8 of Aspartyl/asparaginyl beta-hydroxylase OS=Homo sapiens OX=9606 GN=ASPH ID: lcl|Query_44782 Length: 299
Subject #196:sp|Q12797-9|ASPH_HUMAN Isoform 9 of Aspartyl/asparaginyl beta-hydroxylase OS=Homo sapiens OX=9606 GN=ASPH ID: lcl|Query_44783 Length: 256
Subject #197:sp|Q12797-11|ASPH_HUMAN Isoform 11 of Aspartyl/asparaginyl beta-hydroxylase OS=Homo sapiens OX=9606 GN=ASPH ID: lcl|Query_44784 Length: 294
Subject #198:sp|Q8WXI8|CLC4D_HUMAN C-type lectin domain family 4 member D OS=Homo sapiens OX=9606 GN=CLEC4D PE=1 SV=2 ID: lcl|Query_44785 Length: 215
Subject #199:sp|Q8IUN9|CLC10_HUMAN C-type lectin domain family 10 member A OS=Homo sapiens OX=9606 GN=CLEC10A PE=2 SV=1 ID: lcl|Query_44786 Length: 316
Subject #200:sp|Q8IUN9-2|CLC10_HUMAN Isoform 2 of C-type lectin domain family 10 member A OS=Homo sapiens OX=9606 GN=CLEC10A ID: lcl|Query_44787 Length: 292
Subject #201:sp|Q8IUN9-3|CLC10_HUMAN Isoform 3 of C-type lectin domain family 10 member A OS=Homo sapiens OX=9606 GN=CLEC10A ID: lcl|Query_44788 Length: 256
Subject #202:sp|Q9UMR7|CLC4A_HUMAN C-type lectin domain family 4 member A OS=Homo sapiens OX=9606 GN=CLEC4A PE=1 SV=1 ID: lcl|Query_44789 Length: 237
Subject #203:sp|Q9UMR7-2|CLC4A_HUMAN Isoform 2 of C-type lectin domain family 4 member A OS=Homo sapiens OX=9606 GN=CLEC4A ID: lcl|Query_44790 Length: 204
Subject #204:sp|Q9UMR7-3|CLC4A_HUMAN Isoform 3 of C-type lectin domain family 4 member A OS=Homo sapiens OX=9606 GN=CLEC4A ID: lcl|Query_44791 Length: 198
Subject #205:sp|Q9UMR7-4|CLC4A_HUMAN Isoform 4 of C-type lectin domain family 4 member A OS=Homo sapiens OX=9606 GN=CLEC4A ID: lcl|Query_44792 Length: 165
Subject #206:sp|O60488|ACSL4_HUMAN Long-chain-fatty-acid--CoA ligase 4 OS=Homo sapiens OX=9606 GN=ACSL4 PE=1 SV=2 ID: lcl|Query_44793 Length: 711
Subject #207:sp|O60488-2|ACSL4_HUMAN Isoform Short of Long-chain-fatty-acid--CoA ligase 4 OS=Homo sapiens OX=9606 GN=ACSL4 ID: lcl|Query_44794 Length: 670
Subject #208:sp|Q96A11|G3ST3_HUMAN Galactose-3-O-sulfotransferase 3 OS=Homo sapiens OX=9606 GN=GAL3ST3 PE=1 SV=1 ID: lcl|Query_44795 Length: 431
Subject #209:sp|P42658|DPP6_HUMAN Dipeptidyl aminopeptidase-like protein 6 OS=Homo sapiens OX=9606 GN=DPP6 PE=1 SV=2 ID: lcl|Query_44796 Length: 865
Subject #210:sp|P42658-2|DPP6_HUMAN Isoform DPPX-S of Dipeptidyl aminopeptidase-like protein 6 OS=Homo sapiens OX=9606 GN=DPP6 ID: lcl|Query_44797 Length: 803
Subject #211:sp|Q9UH62|ARMX3_HUMAN Armadillo repeat-containing X-linked protein 3 OS=Homo sapiens OX=9606 GN=ARMCX3 PE=1 SV=1 ID: lcl|Query_44798 Length: 379
Subject #212:sp|Q9Y673|ALG5_HUMAN Dolichyl-phosphate beta-glucosyltransferase OS=Homo sapiens OX=9606 GN=ALG5 PE=1 SV=1 ID: lcl|Query_44799 Length: 324
Subject #213:sp|Q9Y673-2|ALG5_HUMAN Isoform 2 of Dolichyl-phosphate beta-glucosyltransferase OS=Homo sapiens OX=9606 GN=ALG5 ID: lcl|Query_44800 Length: 294
Subject #214:sp|Q8TDX6|CGAT1_HUMAN Chondroitin sulfate N-acetylgalactosaminyltransferase 1 OS=Homo sapiens OX=9606 GN=CSGALNACT1 PE=1 SV=2 ID: lcl|Query_44801 Length: 532
Subject #215:sp|Q8TDX6-2|CGAT1_HUMAN Isoform 2 of Chondroitin sulfate N-acetylgalactosaminyltransferase 1 OS=Homo sapiens OX=9606 GN=CSGALNACT1 ID: lcl|Query_44802 Length: 275
Subject #216:sp|Q8TDX6-3|CGAT1_HUMAN Isoform 3 of Chondroitin sulfate N-acetylgalactosaminyltransferase 1 OS=Homo sapiens OX=9606 GN=CSGALNACT1 ID: lcl|Query_44803 Length: 297
Subject #217:sp|Q6ZMB0|B3GN6_HUMAN Acetylgalactosaminyl-O-glycosyl-glycoprotein beta-1,3-N-acetylglucosaminyltransferase OS=Homo sapiens OX=9606 GN=B3GNT6 PE=1 SV=2 ID: lcl|Query_44804 Length: 384
Subject #218:sp|Q6ZMB0-2|B3GN6_HUMAN Isoform 2 of Acetylgalactosaminyl-O-glycosyl-glycoprotein beta-1,3-N-acetylglucosaminyltransferase OS=Homo sapiens OX=9606 GN=B3GNT6 ID: lcl|Query_44805 Length: 264
Subject #219:sp|Q6ZMB0-3|B3GN6_HUMAN Isoform 3 of Acetylgalactosaminyl-O-glycosyl-glycoprotein beta-1,3-N-acetylglucosaminyltransferase OS=Homo sapiens OX=9606 GN=B3GNT6 ID: lcl|Query_44806 Length: 385
Subject #220:sp|P33121|ACSL1_HUMAN Long-chain-fatty-acid--CoA ligase 1 OS=Homo sapiens OX=9606 GN=ACSL1 PE=1 SV=1 ID: lcl|Query_44807 Length: 698
Subject #221:sp|P33121-2|ACSL1_HUMAN Isoform 2 of Long-chain-fatty-acid--CoA ligase 1 OS=Homo sapiens OX=9606 GN=ACSL1 ID: lcl|Query_44808 Length: 688
Subject #222:sp|P33121-3|ACSL1_HUMAN Isoform 3 of Long-chain-fatty-acid--CoA ligase 1 OS=Homo sapiens OX=9606 GN=ACSL1 ID: lcl|Query_44809 Length: 698
Subject #223:sp|Q8IUC8|GLT13_HUMAN Polypeptide N-acetylgalactosaminyltransferase 13 OS=Homo sapiens OX=9606 GN=GALNT13 PE=2 SV=2 ID: lcl|Query_44810 Length: 556
Subject #224:sp|Q8IUC8-2|GLT13_HUMAN Isoform 2 of Polypeptide N-acetylgalactosaminyltransferase 13 OS=Homo sapiens OX=9606 GN=GALNT13 ID: lcl|Query_44811 Length: 486
Subject #225:sp|Q8IUC8-3|GLT13_HUMAN Isoform 3 of Polypeptide N-acetylgalactosaminyltransferase 13 OS=Homo sapiens OX=9606 GN=GALNT13 ID: lcl|Query_44812 Length: 561
Subject #226:sp|Q9HDC9|APMAP_HUMAN Adipocyte plasma membrane-associated protein OS=Homo sapiens OX=9606 GN=APMAP PE=1 SV=2 ID: lcl|Query_44813 Length: 416
Subject #227:sp|Q9HDC9-2|APMAP_HUMAN Isoform 2 of Adipocyte plasma membrane-associated protein OS=Homo sapiens OX=9606 GN=APMAP ID: lcl|Query_44814 Length: 289
Subject #228:sp|Q6Y288|B3GLT_HUMAN Beta-1,3-glucosyltransferase OS=Homo sapiens OX=9606 GN=B3GLCT PE=1 SV=2 ID: lcl|Query_44815 Length: 498
Subject #229:sp|Q7Z4T8|GLTL5_HUMAN Inactive polypeptide N-acetylgalactosaminyltransferase-like protein 5 OS=Homo sapiens OX=9606 GN=GALNTL5 PE=2 SV=3 ID: lcl|Query_44816 Length: 443
Subject #230:sp|Q7Z4T8-2|GLTL5_HUMAN Isoform 2 of Inactive polypeptide N-acetylgalactosaminyltransferase-like protein 5 OS=Homo sapiens OX=9606 GN=GALNTL5 ID: lcl|Query_44817 Length: 133
Subject #231:sp|Q6P179|ERAP2_HUMAN Endoplasmic reticulum aminopeptidase 2 OS=Homo sapiens OX=9606 GN=ERAP2 PE=1 SV=2 ID: lcl|Query_44818 Length: 960
Subject #232:sp|Q6P179-2|ERAP2_HUMAN Isoform 2 of Endoplasmic reticulum aminopeptidase 2 OS=Homo sapiens OX=9606 GN=ERAP2 ID: lcl|Query_44819 Length: 532
Subject #233:sp|Q6P179-3|ERAP2_HUMAN Isoform 3 of Endoplasmic reticulum aminopeptidase 2 OS=Homo sapiens OX=9606 GN=ERAP2 ID: lcl|Query_44820 Length: 915
Subject #234:sp|Q6P179-4|ERAP2_HUMAN Isoform 4 of Endoplasmic reticulum aminopeptidase 2 OS=Homo sapiens OX=9606 GN=ERAP2 ID: lcl|Query_44821 Length: 350
Subject #235:sp|Q8IVY1|CA210_HUMAN Type III endosome membrane protein TEMP OS=Homo sapiens OX=9606 GN=C1orf210 PE=3 SV=1 ID: lcl|Query_44822 Length: 113
Subject #236:sp|P98073|ENTK_HUMAN Enteropeptidase OS=Homo sapiens OX=9606 GN=TMPRSS15 PE=1 SV=3 ID: lcl|Query_44823 Length: 1019
Subject #237:sp|P09172|DOPO_HUMAN Dopamine beta-hydroxylase OS=Homo sapiens OX=9606 GN=DBH PE=1 SV=3 ID: lcl|Query_44824 Length: 617
Subject #238:sp|Q9H0X4|F234A_HUMAN Protein FAM234A OS=Homo sapiens OX=9606 GN=FAM234A PE=1 SV=1 ID: lcl|Query_44825 Length: 552
Subject #239:sp|Q9H0X4-2|F234A_HUMAN Isoform 2 of Protein FAM234A OS=Homo sapiens OX=9606 GN=FAM234A ID: lcl|Query_44826 Length: 540
Subject #240:sp|Q6EIG7|CLC6A_HUMAN C-type lectin domain family 6 member A OS=Homo sapiens OX=9606 GN=CLEC6A PE=1 SV=1 ID: lcl|Query_44827 Length: 209
Subject #241:sp|Q6EIG7-2|CLC6A_HUMAN Isoform 2 of C-type lectin domain family 6 member A OS=Homo sapiens OX=9606 GN=CLEC6A ID: lcl|Query_44828 Length: 179
Subject #242:sp|Q9BXN2|CLC7A_HUMAN C-type lectin domain family 7 member A OS=Homo sapiens OX=9606 GN=CLEC7A PE=1 SV=1 ID: lcl|Query_44829 Length: 247
Subject #243:sp|Q9BXN2-2|CLC7A_HUMAN Isoform 2 of C-type lectin domain family 7 member A OS=Homo sapiens OX=9606 GN=CLEC7A ID: lcl|Query_44830 Length: 201
Subject #244:sp|Q9BXN2-3|CLC7A_HUMAN Isoform 3 of C-type lectin domain family 7 member A OS=Homo sapiens OX=9606 GN=CLEC7A ID: lcl|Query_44831 Length: 189
Subject #245:sp|Q9BXN2-4|CLC7A_HUMAN Isoform 4 of C-type lectin domain family 7 member A OS=Homo sapiens OX=9606 GN=CLEC7A ID: lcl|Query_44832 Length: 192
Subject #246:sp|Q9BXN2-5|CLC7A_HUMAN Isoform 5 of C-type lectin domain family 7 member A OS=Homo sapiens OX=9606 GN=CLEC7A ID: lcl|Query_44833 Length: 168
Subject #247:sp|Q9BXN2-6|CLC7A_HUMAN Isoform 6 of C-type lectin domain family 7 member A OS=Homo sapiens OX=9606 GN=CLEC7A ID: lcl|Query_44834 Length: 132
Subject #248:sp|Q9BXN2-7|CLC7A_HUMAN Isoform 7 of C-type lectin domain family 7 member A OS=Homo sapiens OX=9606 GN=CLEC7A ID: lcl|Query_44835 Length: 143
Subject #249:sp|Q9BXN2-8|CLC7A_HUMAN Isoform 8 of C-type lectin domain family 7 member A OS=Homo sapiens OX=9606 GN=CLEC7A ID: lcl|Query_44836 Length: 45
Subject #250:sp|Q9BXN2-9|CLC7A_HUMAN Isoform 9 of C-type lectin domain family 7 member A OS=Homo sapiens OX=9606 GN=CLEC7A ID: lcl|Query_44837 Length: 77
Subject #251:sp|Q9BXN2-10|CLC7A_HUMAN Isoform 10 of C-type lectin domain family 7 member A OS=Homo sapiens OX=9606 GN=CLEC7A ID: lcl|Query_44838 Length: 116
Subject #252:sp|Q6IAN0|DRS7B_HUMAN Dehydrogenase/reductase SDR family member 7B OS=Homo sapiens OX=9606 GN=DHRS7B PE=1 SV=2 ID: lcl|Query_44839 Length: 325
Subject #253:sp|Q495W5|FUT11_HUMAN Alpha-(1,3)-fucosyltransferase 11 OS=Homo sapiens OX=9606 GN=FUT11 PE=1 SV=1 ID: lcl|Query_44840 Length: 492
Subject #254:sp|Q495W5-2|FUT11_HUMAN Isoform 2 of Alpha-(1,3)-fucosyltransferase 11 OS=Homo sapiens OX=9606 GN=FUT11 ID: lcl|Query_44841 Length: 476
Subject #255:sp|Q9P2W7|B3GA1_HUMAN Galactosylgalactosylxylosylprotein 3-beta-glucuronosyltransferase 1 OS=Homo sapiens OX=9606 GN=B3GAT1 PE=1 SV=2 ID: lcl|Query_44842 Length: 334
Subject #256:sp|Q9P2W7-2|B3GA1_HUMAN Isoform 2 of Galactosylgalactosylxylosylprotein 3-beta-glucuronosyltransferase 1 OS=Homo sapiens OX=9606 GN=B3GAT1 ID: lcl|Query_44843 Length: 347
Subject #257:sp|Q9ULY5|CLC4E_HUMAN C-type lectin domain family 4 member E OS=Homo sapiens OX=9606 GN=CLEC4E PE=1 SV=1 ID: lcl|Query_44844 Length: 219
Subject #258:sp|O43889|CREB3_HUMAN Cyclic AMP-responsive element-binding protein 3 OS=Homo sapiens OX=9606 GN=CREB3 PE=1 SV=2 ID: lcl|Query_44845 Length: 371
Subject #259:sp|O43889-3|CREB3_HUMAN Isoform 2 of Cyclic AMP-responsive element-binding protein 3 OS=Homo sapiens OX=9606 GN=CREB3 ID: lcl|Query_44846 Length: 354
Subject #260:sp|Q9UJ71|CLC4K_HUMAN C-type lectin domain family 4 member K OS=Homo sapiens OX=9606 GN=CD207 PE=1 SV=2 ID: lcl|Query_44847 Length: 328
Subject #261:sp|Q8NFL0|B3GN7_HUMAN UDP-GlcNAc:betaGal beta-1,3-N-acetylglucosaminyltransferase 7 OS=Homo sapiens OX=9606 GN=B3GNT7 PE=2 SV=1 ID: lcl|Query_44848 Length: 401
Subject #262:sp|Q99999|G3ST1_HUMAN Galactosylceramide sulfotransferase OS=Homo sapiens OX=9606 GN=GAL3ST1 PE=1 SV=1 ID: lcl|Query_44849 Length: 423
Subject #263:sp|Q9BXS0|COPA1_HUMAN Collagen alpha-1(XXV) chain OS=Homo sapiens OX=9606 GN=COL25A1 PE=1 SV=2 ID: lcl|Query_44850 Length: 654
Subject #264:sp|Q9BXS0-2|COPA1_HUMAN Isoform 2 of Collagen alpha-1(XXV) chain OS=Homo sapiens OX=9606 GN=COL25A1 ID: lcl|Query_44851 Length: 642
Subject #265:sp|Q9BXS0-3|COPA1_HUMAN Isoform 3 of Collagen alpha-1(XXV) chain OS=Homo sapiens OX=9606 GN=COL25A1 ID: lcl|Query_44852 Length: 581
Subject #266:sp|Q5QGZ9|CL12A_HUMAN C-type lectin domain family 12 member A OS=Homo sapiens OX=9606 GN=CLEC12A PE=1 SV=3 ID: lcl|Query_44853 Length: 265
Subject #267:sp|Q5QGZ9-1|CL12A_HUMAN Isoform 1 of C-type lectin domain family 12 member A OS=Homo sapiens OX=9606 GN=CLEC12A ID: lcl|Query_44854 Length: 275
Subject #268:sp|Q5QGZ9-3|CL12A_HUMAN Isoform 3 of C-type lectin domain family 12 member A OS=Homo sapiens OX=9606 GN=CLEC12A ID: lcl|Query_44855 Length: 81
Subject #269:sp|Q5QGZ9-4|CL12A_HUMAN Isoform 4 of C-type lectin domain family 12 member A OS=Homo sapiens OX=9606 GN=CLEC12A ID: lcl|Query_44856 Length: 232
Subject #270:sp|Q5QGZ9-5|CL12A_HUMAN Isoform 5 of C-type lectin domain family 12 member A OS=Homo sapiens OX=9606 GN=CLEC12A ID: lcl|Query_44857 Length: 213
Subject #271:sp|Q9UBV7|B4GT7_HUMAN Beta-1,4-galactosyltransferase 7 OS=Homo sapiens OX=9606 GN=B4GALT7 PE=1 SV=1 ID: lcl|Query_44858 Length: 327
Subject #272:sp|Q8NC01|CLC1A_HUMAN C-type lectin domain family 1 member A OS=Homo sapiens OX=9606 GN=CLEC1A PE=2 SV=2 ID: lcl|Query_44859 Length: 280
Subject #273:sp|Q9NR34|MA1C1_HUMAN Mannosyl-oligosaccharide 1,2-alpha-mannosidase IC OS=Homo sapiens OX=9606 GN=MAN1C1 PE=1 SV=1 ID: lcl|Query_44860 Length: 630
Subject #274:sp|Q09327|MGAT3_HUMAN Beta-1,4-mannosyl-glycoprotein 4-beta-N-acetylglucosaminyltransferase OS=Homo sapiens OX=9606 GN=MGAT3 PE=2 SV=3 ID: lcl|Query_44861 Length: 533
Subject #275:sp|Q9UIQ6|LCAP_HUMAN Leucyl-cystinyl aminopeptidase OS=Homo sapiens OX=9606 GN=LNPEP PE=1 SV=3 ID: lcl|Query_44862 Length: 1025
Subject #276:sp|Q9UIQ6-2|LCAP_HUMAN Isoform 2 of Leucyl-cystinyl aminopeptidase OS=Homo sapiens OX=9606 GN=LNPEP ID: lcl|Query_44863 Length: 1011
Subject #277:sp|Q9UIQ6-3|LCAP_HUMAN Isoform 3 of Leucyl-cystinyl aminopeptidase OS=Homo sapiens OX=9606 GN=LNPEP ID: lcl|Query_44864 Length: 1006
Subject #278:sp|O00587|MFNG_HUMAN Beta-1,3-N-acetylglucosaminyltransferase manic fringe OS=Homo sapiens OX=9606 GN=MFNG PE=1 SV=2 ID: lcl|Query_44865 Length: 321
Subject #279:sp|O00587-2|MFNG_HUMAN Isoform 2 of Beta-1,3-N-acetylglucosaminyltransferase manic fringe OS=Homo sapiens OX=9606 GN=MFNG ID: lcl|Query_44866 Length: 307
Subject #280:sp|Q9Y663|HS3SA_HUMAN Heparan sulfate glucosamine 3-O-sulfotransferase 3A1 OS=Homo sapiens OX=9606 GN=HS3ST3A1 PE=1 SV=1 ID: lcl|Query_44867 Length: 406
Subject #281:sp|Q2M2H8|MGAL_HUMAN Probable maltase-glucoamylase 2 OS=Homo sapiens OX=9606 GN=MGAM2 PE=2 SV=3 ID: lcl|Query_44868 Length: 2515
Subject #282:sp|Q2M2H8-3|MGAL_HUMAN Isoform 2 of Probable maltase-glucoamylase 2 OS=Homo sapiens OX=9606 GN=MGAM2 ID: lcl|Query_44869 Length: 482
Subject #283:sp|O60476|MA1A2_HUMAN Mannosyl-oligosaccharide 1,2-alpha-mannosidase IB OS=Homo sapiens OX=9606 GN=MAN1A2 PE=1 SV=1 ID: lcl|Query_44870 Length: 641
Subject #284:sp|Q09328|MGT5A_HUMAN Alpha-1,6-mannosylglycoprotein 6-beta-N-acetylglucosaminyltransferase A OS=Homo sapiens OX=9606 GN=MGAT5 PE=1 SV=1 ID: lcl|Query_44871 Length: 741
Subject #285:sp|Q5SRI9|MANEA_HUMAN Glycoprotein endo-alpha-1,2-mannosidase OS=Homo sapiens OX=9606 GN=MANEA PE=1 SV=1 ID: lcl|Query_44872 Length: 462
Subject #286:sp|Q9UNA3|A4GCT_HUMAN Alpha-1,4-N-acetylglucosaminyltransferase OS=Homo sapiens OX=9606 GN=A4GNT PE=1 SV=1 ID: lcl|Query_44873 Length: 340
Subject #287:sp|Q11130|FUT7_HUMAN Alpha-(1,3)-fucosyltransferase 7 OS=Homo sapiens OX=9606 GN=FUT7 PE=1 SV=1 ID: lcl|Query_44874 Length: 342
Subject #288:sp|Q8N3T1|GLT15_HUMAN Polypeptide N-acetylgalactosaminyltransferase 15 OS=Homo sapiens OX=9606 GN=GALNT15 PE=2 SV=2 ID: lcl|Query_44875 Length: 639
Subject #289:sp|P22413|ENPP1_HUMAN Ectonucleotide pyrophosphatase/phosphodiesterase family member 1 OS=Homo sapiens OX=9606 GN=ENPP1 PE=1 SV=2 ID: lcl|Query_44876 Length: 925
Subject #290:sp|Q11128|FUT5_HUMAN Alpha-(1,3)-fucosyltransferase 5 OS=Homo sapiens OX=9606 GN=FUT5 PE=2 SV=1 ID: lcl|Query_44877 Length: 374
Subject #291:sp|Q9Y231|FUT9_HUMAN 4-galactosyl-N-acetylglucosaminide 3-alpha-L-fucosyltransferase 9 OS=Homo sapiens OX=9606 GN=FUT9 PE=1 SV=2 ID: lcl|Query_44878 Length: 359
Subject #292:sp|Q10472|GALT1_HUMAN Polypeptide N-acetylgalactosaminyltransferase 1 OS=Homo sapiens OX=9606 GN=GALNT1 PE=1 SV=1 ID: lcl|Query_44879 Length: 559
Subject #293:sp|Q10472-2|GALT1_HUMAN Isoform 2 of Polypeptide N-acetylgalactosaminyltransferase 1 OS=Homo sapiens OX=9606 GN=GALNT1 ID: lcl|Query_44880 Length: 105
Subject #294:sp|Q9UHP7|CLC2D_HUMAN C-type lectin domain family 2 member D OS=Homo sapiens OX=9606 GN=CLEC2D PE=1 SV=1 ID: lcl|Query_44881 Length: 191
Subject #295:sp|Q9UHP7-2|CLC2D_HUMAN Isoform 3 of C-type lectin domain family 2 member D OS=Homo sapiens OX=9606 GN=CLEC2D ID: lcl|Query_44882 Length: 154
Subject #296:sp|Q9UHP7-3|CLC2D_HUMAN Isoform 2 of C-type lectin domain family 2 member D OS=Homo sapiens OX=9606 GN=CLEC2D ID: lcl|Query_44883 Length: 194
Subject #297:sp|Q9UHP7-5|CLC2D_HUMAN Isoform 4 of C-type lectin domain family 2 member D OS=Homo sapiens OX=9606 GN=CLEC2D ID: lcl|Query_44884 Length: 132
Subject #298:sp|Q9UHP7-6|CLC2D_HUMAN Isoform 5 of C-type lectin domain family 2 member D OS=Homo sapiens OX=9606 GN=CLEC2D ID: lcl|Query_44885 Length: 154
Subject #299:sp|Q9UHP7-7|CLC2D_HUMAN Isoform 6 of C-type lectin domain family 2 member D OS=Homo sapiens OX=9606 GN=CLEC2D ID: lcl|Query_44886 Length: 95
Subject #300:sp|Q86XL3|ANKL2_HUMAN Ankyrin repeat and LEM domain-containing protein 2 OS=Homo sapiens OX=9606 GN=ANKLE2 PE=1 SV=4 ID: lcl|Query_44887 Length: 938
Subject #301:sp|Q86XL3-2|ANKL2_HUMAN Isoform 2 of Ankyrin repeat and LEM domain-containing protein 2 OS=Homo sapiens OX=9606 GN=ANKLE2 ID: lcl|Query_44888 Length: 648
Subject #302:sp|Q86XL3-3|ANKL2_HUMAN Isoform 3 of Ankyrin repeat and LEM domain-containing protein 2 OS=Homo sapiens OX=9606 GN=ANKLE2 ID: lcl|Query_44889 Length: 293
Subject #303:sp|O14638|ENPP3_HUMAN Ectonucleotide pyrophosphatase/phosphodiesterase family member 3 OS=Homo sapiens OX=9606 GN=ENPP3 PE=1 SV=2 ID: lcl|Query_44890 Length: 875
Subject #304:sp|P51993|FUT6_HUMAN Alpha-(1,3)-fucosyltransferase 6 OS=Homo sapiens OX=9606 GN=FUT6 PE=1 SV=1 ID: lcl|Query_44891 Length: 359
Subject #305:sp|P51993-2|FUT6_HUMAN Isoform 2 of Alpha-(1,3)-fucosyltransferase 6 OS=Homo sapiens OX=9606 GN=FUT6 ID: lcl|Query_44892 Length: 364
Subject #306:sp|P04233|HG2A_HUMAN HLA class II histocompatibility antigen gamma chain OS=Homo sapiens OX=9606 GN=CD74 PE=1 SV=3 ID: lcl|Query_44893 Length: 296
Subject #307:sp|P04233-2|HG2A_HUMAN Isoform 2 of HLA class II histocompatibility antigen gamma chain OS=Homo sapiens OX=9606 GN=CD74 ID: lcl|Query_44894 Length: 232
Subject #308:sp|P04233-3|HG2A_HUMAN Isoform 3 of HLA class II histocompatibility antigen gamma chain OS=Homo sapiens OX=9606 GN=CD74 ID: lcl|Query_44895 Length: 160
Subject #309:sp|Q6UWU4|CF089_HUMAN Bombesin receptor-activated protein C6orf89 OS=Homo sapiens OX=9606 GN=C6orf89 PE=1 SV=1 ID: lcl|Query_44896 Length: 347
Subject #310:sp|Q6UWU4-2|CF089_HUMAN Isoform 2 of Bombesin receptor-activated protein C6orf89 OS=Homo sapiens OX=9606 GN=C6orf89 ID: lcl|Query_44897 Length: 354
Subject #311:sp|Q6UWU4-3|CF089_HUMAN Isoform 3 of Bombesin receptor-activated protein C6orf89 OS=Homo sapiens OX=9606 GN=C6orf89 ID: lcl|Query_44898 Length: 241
Subject #312:sp|Q6ZMI3|GLDN_HUMAN Gliomedin OS=Homo sapiens OX=9606 GN=GLDN PE=1 SV=1 ID: lcl|Query_44899 Length: 551
Subject #313:sp|Q6ZMI3-2|GLDN_HUMAN Isoform 2 of Gliomedin OS=Homo sapiens OX=9606 GN=GLDN ID: lcl|Query_44900 Length: 427
Subject #314:sp|Q86UP2|KTN1_HUMAN Kinectin OS=Homo sapiens OX=9606 GN=KTN1 PE=1 SV=1 ID: lcl|Query_44901 Length: 1357
Subject #315:sp|Q86UP2-2|KTN1_HUMAN Isoform 2 of Kinectin OS=Homo sapiens OX=9606 GN=KTN1 ID: lcl|Query_44902 Length: 1300
Subject #316:sp|Q86UP2-3|KTN1_HUMAN Isoform 3 of Kinectin OS=Homo sapiens OX=9606 GN=KTN1 ID: lcl|Query_44903 Length: 1306
Subject #317:sp|Q86UP2-4|KTN1_HUMAN Isoform 4 of Kinectin OS=Homo sapiens OX=9606 GN=KTN1 ID: lcl|Query_44904 Length: 1329
Subject #318:sp|O43451|MGA_HUMAN Maltase-glucoamylase, intestinal OS=Homo sapiens OX=9606 GN=MGAM PE=1 SV=5 ID: lcl|Query_44905 Length: 1857
Subject #319:sp|Q9UKM7|MA1B1_HUMAN Endoplasmic reticulum mannosyl-oligosaccharide 1,2-alpha-mannosidase OS=Homo sapiens OX=9606 GN=MAN1B1 PE=1 SV=2 ID: lcl|Query_44906 Length: 699
Subject #320:sp|Q9NS00|C1GLT_HUMAN Glycoprotein-N-acetylgalactosamine 3-beta-galactosyltransferase 1 OS=Homo sapiens OX=9606 GN=C1GALT1 PE=1 SV=1 ID: lcl|Query_44907 Length: 363
Subject #321:sp|Q9NS00-2|C1GLT_HUMAN Isoform 2 of Glycoprotein-N-acetylgalactosamine 3-beta-galactosyltransferase 1 OS=Homo sapiens OX=9606 GN=C1GALT1 ID: lcl|Query_44908 Length: 309
Subject #322:sp|P0DPD6|ECE2_HUMAN Endothelin-converting enzyme 2 OS=Homo sapiens OX=9606 GN=ECE2 PE=1 SV=1 ID: lcl|Query_44909 Length: 811
Subject #323:sp|P0DPD6-2|ECE2_HUMAN Isoform ECE2-2 of Endothelin-converting enzyme 2 OS=Homo sapiens OX=9606 GN=ECE2 ID: lcl|Query_44910 Length: 765
Subject #324:sp|P0DPD6-3|ECE2_HUMAN Isoform ECE2-3 of Endothelin-converting enzyme 2 OS=Homo sapiens OX=9606 GN=ECE2 ID: lcl|Query_44911 Length: 736
Subject #325:sp|O94905|ERLN2_HUMAN Erlin-2 OS=Homo sapiens OX=9606 GN=ERLIN2 PE=1 SV=1 ID: lcl|Query_44912 Length: 339
Subject #326:sp|O94905-2|ERLN2_HUMAN Isoform 2 of Erlin-2 OS=Homo sapiens OX=9606 GN=ERLIN2 ID: lcl|Query_44913 Length: 152
Subject #327:sp|O94905-3|ERLN2_HUMAN Isoform 3 of Erlin-2 OS=Homo sapiens OX=9606 GN=ERLIN2 ID: lcl|Query_44914 Length: 206
Subject #328:sp|Q16706|MA2A1_HUMAN Alpha-mannosidase 2 OS=Homo sapiens OX=9606 GN=MAN2A1 PE=1 SV=2 ID: lcl|Query_44915 Length: 1144
Subject #329:sp|P21964|COMT_HUMAN Catechol O-methyltransferase OS=Homo sapiens OX=9606 GN=COMT PE=1 SV=2 ID: lcl|Query_44916 Length: 271
Subject #330:sp|P21964-2|COMT_HUMAN Isoform Soluble of Catechol O-methyltransferase OS=Homo sapiens OX=9606 GN=COMT ID: lcl|Query_44917 Length: 221
Subject #331:sp|Q9BT22|ALG1_HUMAN Chitobiosyldiphosphodolichol beta-mannosyltransferase OS=Homo sapiens OX=9606 GN=ALG1 PE=1 SV=2 ID: lcl|Query_44918 Length: 464
Subject #332:sp|Q9BT22-2|ALG1_HUMAN Isoform 2 of Chitobiosyldiphosphodolichol beta-mannosyltransferase OS=Homo sapiens OX=9606 GN=ALG1 ID: lcl|Query_44919 Length: 353
Subject #333:sp|Q10589|BST2_HUMAN Bone marrow stromal antigen 2 OS=Homo sapiens OX=9606 GN=BST2 PE=1 SV=1 ID: lcl|Query_44920 Length: 180
Subject #334:sp|Q10589-2|BST2_HUMAN Isoform 2 of Bone marrow stromal antigen 2 OS=Homo sapiens OX=9606 GN=BST2 ID: lcl|Query_44921 Length: 168
Subject #335:sp|Q6IS24|GLT17_HUMAN Polypeptide N-acetylgalactosaminyltransferase 17 OS=Homo sapiens OX=9606 GN=GALNT17 PE=2 SV=2 ID: lcl|Query_44922 Length: 598
Subject #336:sp|D3W0D1|KLRF2_HUMAN Killer cell lectin-like receptor subfamily F member 2 OS=Homo sapiens OX=9606 GN=KLRF2 PE=1 SV=1 ID: lcl|Query_44923 Length: 207
Subject #337:sp|Q4G0N0|GGTA1_HUMAN Inactive N-acetyllactosaminide alpha-1,3-galactosyltransferase OS=Homo sapiens OX=9606 GN=GGTA1P PE=1 SV=2 ID: lcl|Query_44924 Length: 100
Subject #338:sp|Q8NES3|LFNG_HUMAN Beta-1,3-N-acetylglucosaminyltransferase lunatic fringe OS=Homo sapiens OX=9606 GN=LFNG PE=1 SV=2 ID: lcl|Query_44925 Length: 379
Subject #339:sp|Q8NES3-2|LFNG_HUMAN Isoform 2 of Beta-1,3-N-acetylglucosaminyltransferase lunatic fringe OS=Homo sapiens OX=9606 GN=LFNG ID: lcl|Query_44926 Length: 250
Subject #340:sp|Q8NES3-3|LFNG_HUMAN Isoform 3 of Beta-1,3-N-acetylglucosaminyltransferase lunatic fringe OS=Homo sapiens OX=9606 GN=LFNG ID: lcl|Query_44927 Length: 361
Subject #341:sp|Q8NES3-4|LFNG_HUMAN Isoform 4 of Beta-1,3-N-acetylglucosaminyltransferase lunatic fringe OS=Homo sapiens OX=9606 GN=LFNG ID: lcl|Query_44928 Length: 308
Subject #342:sp|Q5VT66|MARC1_HUMAN Mitochondrial amidoxime-reducing component 1 OS=Homo sapiens OX=9606 GN=MTARC1 PE=1 SV=1 ID: lcl|Query_44929 Length: 337
Subject #343:sp|Q5VT66-2|MARC1_HUMAN Isoform 2 of Mitochondrial amidoxime-reducing component 1 OS=Homo sapiens OX=9606 GN=MTARC1 ID: lcl|Query_44930 Length: 354
Subject #344:sp|Q5VT66-3|MARC1_HUMAN Isoform 3 of Mitochondrial amidoxime-reducing component 1 OS=Homo sapiens OX=9606 GN=MTARC1 ID: lcl|Query_44931 Length: 252
Subject #345:sp|Q9BY79|MFRP_HUMAN Membrane frizzled-related protein OS=Homo sapiens OX=9606 GN=MFRP PE=1 SV=1 ID: lcl|Query_44932 Length: 579
Subject #346:sp|Q9BY79-2|MFRP_HUMAN Isoform 2 of Membrane frizzled-related protein OS=Homo sapiens OX=9606 GN=MFRP ID: lcl|Query_44933 Length: 461
Subject #347:sp|Q68G75|LEMD1_HUMAN LEM domain-containing protein 1 OS=Homo sapiens OX=9606 GN=LEMD1 PE=2 SV=2 ID: lcl|Query_44934 Length: 181
Subject #348:sp|Q68G75-2|LEMD1_HUMAN Isoform 2 of LEM domain-containing protein 1 OS=Homo sapiens OX=9606 GN=LEMD1 ID: lcl|Query_44935 Length: 29
Subject #349:sp|Q68G75-3|LEMD1_HUMAN Isoform 3 of LEM domain-containing protein 1 OS=Homo sapiens OX=9606 GN=LEMD1 ID: lcl|Query_44936 Length: 140
Subject #350:sp|Q68G75-4|LEMD1_HUMAN Isoform 4 of LEM domain-containing protein 1 OS=Homo sapiens OX=9606 GN=LEMD1 ID: lcl|Query_44937 Length: 70
Subject #351:sp|Q68G75-5|LEMD1_HUMAN Isoform 5 of LEM domain-containing protein 1 OS=Homo sapiens OX=9606 GN=LEMD1 ID: lcl|Query_44938 Length: 108
Subject #352:sp|Q68G75-6|LEMD1_HUMAN Isoform 6 of LEM domain-containing protein 1 OS=Homo sapiens OX=9606 GN=LEMD1 ID: lcl|Query_44939 Length: 67
Subject #353:sp|O75354|ENTP6_HUMAN Ectonucleoside triphosphate diphosphohydrolase 6 OS=Homo sapiens OX=9606 GN=ENTPD6 PE=1 SV=3 ID: lcl|Query_44940 Length: 484
Subject #354:sp|O75354-2|ENTP6_HUMAN Isoform 2 of Ectonucleoside triphosphate diphosphohydrolase 6 OS=Homo sapiens OX=9606 GN=ENTPD6 ID: lcl|Query_44941 Length: 467
Subject #355:sp|O75354-3|ENTP6_HUMAN Isoform 3 of Ectonucleoside triphosphate diphosphohydrolase 6 OS=Homo sapiens OX=9606 GN=ENTPD6 ID: lcl|Query_44942 Length: 483
Subject #356:sp|O43909|EXTL3_HUMAN Exostosin-like 3 OS=Homo sapiens OX=9606 GN=EXTL3 PE=1 SV=1 ID: lcl|Query_44943 Length: 919
Subject #357:sp|Q8N3Y3|LARG2_HUMAN LARGE xylosyl- and glucuronyltransferase 2 OS=Homo sapiens OX=9606 GN=LARGE2 PE=1 SV=2 ID: lcl|Query_44944 Length: 721
Subject #358:sp|Q07108|CD69_HUMAN Early activation antigen CD69 OS=Homo sapiens OX=9606 GN=CD69 PE=1 SV=1 ID: lcl|Query_44945 Length: 199
Subject #359:sp|Q6UVW9|CLC2A_HUMAN C-type lectin domain family 2 member A OS=Homo sapiens OX=9606 GN=CLEC2A PE=1 SV=2 ID: lcl|Query_44946 Length: 174
Subject #360:sp|Q6UVW9-2|CLC2A_HUMAN Isoform 2 of C-type lectin domain family 2 member A OS=Homo sapiens OX=9606 GN=CLEC2A ID: lcl|Query_44947 Length: 160
Subject #361:sp|Q8WTT0|CLC4C_HUMAN C-type lectin domain family 4 member C OS=Homo sapiens OX=9606 GN=CLEC4C PE=1 SV=1 ID: lcl|Query_44948 Length: 213
Subject #362:sp|Q8WTT0-2|CLC4C_HUMAN Isoform 2 of C-type lectin domain family 4 member C OS=Homo sapiens OX=9606 GN=CLEC4C ID: lcl|Query_44949 Length: 182
Subject #363:sp|Q8N1N2|DYNAP_HUMAN Dynactin-associated protein OS=Homo sapiens OX=9606 GN=DYNAP PE=1 SV=1 ID: lcl|Query_44950 Length: 210
Subject #364:sp|Q9UHN6|CEIP2_HUMAN Cell surface hyaluronidase OS=Homo sapiens OX=9606 GN=CEMIP2 PE=1 SV=1 ID: lcl|Query_44951 Length: 1383
Subject #365:sp|Q9UHN6-2|CEIP2_HUMAN Isoform 2 of Cell surface hyaluronidase OS=Homo sapiens OX=9606 GN=CEMIP2 ID: lcl|Query_44952 Length: 1320
Subject #366:sp|Q93063|EXT2_HUMAN Exostosin-2 OS=Homo sapiens OX=9606 GN=EXT2 PE=1 SV=1 ID: lcl|Query_44953 Length: 718
Subject #367:sp|Q93063-2|EXT2_HUMAN Isoform 2 of Exostosin-2 OS=Homo sapiens OX=9606 GN=EXT2 ID: lcl|Query_44954 Length: 728
Subject #368:sp|Q93063-3|EXT2_HUMAN Isoform 3 of Exostosin-2 OS=Homo sapiens OX=9606 GN=EXT2 ID: lcl|Query_44955 Length: 751
Subject #369:sp|Q9UBQ6|EXTL2_HUMAN Exostosin-like 2 OS=Homo sapiens OX=9606 GN=EXTL2 PE=1 SV=1 ID: lcl|Query_44956 Length: 330
Subject #370:sp|Q9Y662|HS3SB_HUMAN Heparan sulfate glucosamine 3-O-sulfotransferase 3B1 OS=Homo sapiens OX=9606 GN=HS3ST3B1 PE=1 SV=1 ID: lcl|Query_44957 Length: 390
Subject #371:sp|O60512|B4GT3_HUMAN Beta-1,4-galactosyltransferase 3 OS=Homo sapiens OX=9606 GN=B4GALT3 PE=1 SV=2 ID: lcl|Query_44958 Length: 393
Subject #372:sp|O60512-2|B4GT3_HUMAN Isoform 2 of Beta-1,4-galactosyltransferase 3 OS=Homo sapiens OX=9606 GN=B4GALT3 ID: lcl|Query_44959 Length: 145
Subject #373:sp|Q70SY1|CR3L2_HUMAN Cyclic AMP-responsive element-binding protein 3-like protein 2 OS=Homo sapiens OX=9606 GN=CREB3L2 PE=1 SV=3 ID: lcl|Query_44960 Length: 520
Subject #374:sp|Q70SY1-2|CR3L2_HUMAN Isoform 2 of Cyclic AMP-responsive element-binding protein 3-like protein 2 OS=Homo sapiens OX=9606 GN=CREB3L2 ID: lcl|Query_44961 Length: 460
Subject #375:sp|Q70SY1-3|CR3L2_HUMAN Isoform 3 of Cyclic AMP-responsive element-binding protein 3-like protein 2 OS=Homo sapiens OX=9606 GN=CREB3L2 ID: lcl|Query_44962 Length: 248
Subject #376:sp|Q16853|AOC3_HUMAN Membrane primary amine oxidase OS=Homo sapiens OX=9606 GN=AOC3 PE=1 SV=3 ID: lcl|Query_44963 Length: 763
Subject #377:sp|Q16853-2|AOC3_HUMAN Isoform 2 of Membrane primary amine oxidase OS=Homo sapiens OX=9606 GN=AOC3 ID: lcl|Query_44964 Length: 634
Subject #378:sp|Q16853-3|AOC3_HUMAN Isoform 3 of Membrane primary amine oxidase OS=Homo sapiens OX=9606 GN=AOC3 ID: lcl|Query_44965 Length: 220
Subject #379:sp|Q9H9S5|FKRP_HUMAN Fukutin-related protein OS=Homo sapiens OX=9606 GN=FKRP PE=1 SV=1 ID: lcl|Query_44966 Length: 495
Subject #380:sp|Q10471|GALT2_HUMAN Polypeptide N-acetylgalactosaminyltransferase 2 OS=Homo sapiens OX=9606 GN=GALNT2 PE=1 SV=1 ID: lcl|Query_44967 Length: 571
Subject #381:sp|Q10471-2|GALT2_HUMAN Isoform 2 of Polypeptide N-acetylgalactosaminyltransferase 2 OS=Homo sapiens OX=9606 GN=GALNT2 ID: lcl|Query_44968 Length: 265
Subject #382:sp|Q6ZNI0|GCNT7_HUMAN Beta-1,3-galactosyl-O-glycosyl-glycoprotein beta-1,6-N-acetylglucosaminyltransferase 7 OS=Homo sapiens OX=9606 GN=GCNT7 PE=2 SV=2 ID: lcl|Query_44969 Length: 430
Subject #383:sp|O95672|ECEL1_HUMAN Endothelin-converting enzyme-like 1 OS=Homo sapiens OX=9606 GN=ECEL1 PE=1 SV=3 ID: lcl|Query_44970 Length: 775
Subject #384:sp|O95672-2|ECEL1_HUMAN Isoform 2 of Endothelin-converting enzyme-like 1 OS=Homo sapiens OX=9606 GN=ECEL1 ID: lcl|Query_44971 Length: 773
Subject #385:sp|Q9H3Q3|G3ST2_HUMAN Galactose-3-O-sulfotransferase 2 OS=Homo sapiens OX=9606 GN=GAL3ST2 PE=1 SV=2 ID: lcl|Query_44972 Length: 398
Subject #386:sp|Q9NY28|GALT8_HUMAN Probable polypeptide N-acetylgalactosaminyltransferase 8 OS=Homo sapiens OX=9606 GN=GALNT8 PE=2 SV=1 ID: lcl|Query_44973 Length: 637
Subject #387:sp|Q6P9A2|GLT18_HUMAN Polypeptide N-acetylgalactosaminyltransferase 18 OS=Homo sapiens OX=9606 GN=GALNT18 PE=2 SV=2 ID: lcl|Query_44974 Length: 607
Subject #388:sp|Q6P9A2-2|GLT18_HUMAN Isoform 2 of Polypeptide N-acetylgalactosaminyltransferase 18 OS=Homo sapiens OX=9606 GN=GALNT18 ID: lcl|Query_44975 Length: 91
Subject #389:sp|Q8IXK2|GLT12_HUMAN Polypeptide N-acetylgalactosaminyltransferase 12 OS=Homo sapiens OX=9606 GN=GALNT12 PE=1 SV=3 ID: lcl|Query_44976 Length: 581
Subject #390:sp|Q8IXK2-2|GLT12_HUMAN Isoform 2 of Polypeptide N-acetylgalactosaminyltransferase 12 OS=Homo sapiens OX=9606 GN=GALNT12 ID: lcl|Query_44977 Length: 272
Subject #391:sp|P37059|DHB2_HUMAN Estradiol 17-beta-dehydrogenase 2 OS=Homo sapiens OX=9606 GN=HSD17B2 PE=1 SV=1 ID: lcl|Query_44978 Length: 387
Subject #392:sp|Q9UBM8|MGT4C_HUMAN Alpha-1,3-mannosyl-glycoprotein 4-beta-N-acetylglucosaminyltransferase C OS=Homo sapiens OX=9606 GN=MGAT4C PE=2 SV=2 ID: lcl|Query_44979 Length: 478
Subject #393:sp|Q9UBM8-2|MGT4C_HUMAN Isoform 2 of Alpha-1,3-mannosyl-glycoprotein 4-beta-N-acetylglucosaminyltransferase C OS=Homo sapiens OX=9606 GN=MGAT4C ID: lcl|Query_44980 Length: 507
Subject #394:sp|Q9NY25|CLC5A_HUMAN C-type lectin domain family 5 member A OS=Homo sapiens OX=9606 GN=CLEC5A PE=1 SV=1 ID: lcl|Query_44981 Length: 188
Subject #395:sp|Q9NY25-2|CLC5A_HUMAN Isoform 2 of C-type lectin domain family 5 member A OS=Homo sapiens OX=9606 GN=CLEC5A ID: lcl|Query_44982 Length: 187
Subject #396:sp|Q92838|EDA_HUMAN Ectodysplasin-A OS=Homo sapiens OX=9606 GN=EDA PE=1 SV=2 ID: lcl|Query_44983 Length: 391
Subject #397:sp|Q92838-2|EDA_HUMAN Isoform 2 of Ectodysplasin-A OS=Homo sapiens OX=9606 GN=EDA ID: lcl|Query_44984 Length: 135
Subject #398:sp|Q92838-3|EDA_HUMAN Isoform 3 of Ectodysplasin-A OS=Homo sapiens OX=9606 GN=EDA ID: lcl|Query_44985 Length: 389
Subject #399:sp|Q92838-5|EDA_HUMAN Isoform 4 of Ectodysplasin-A OS=Homo sapiens OX=9606 GN=EDA ID: lcl|Query_44986 Length: 147
Subject #400:sp|Q92838-6|EDA_HUMAN Isoform 5 of Ectodysplasin-A OS=Homo sapiens OX=9606 GN=EDA ID: lcl|Query_44987 Length: 142
Subject #401:sp|Q92838-7|EDA_HUMAN Isoform 6 of Ectodysplasin-A OS=Homo sapiens OX=9606 GN=EDA ID: lcl|Query_44988 Length: 148
Subject #402:sp|Q92838-8|EDA_HUMAN Isoform 7 of Ectodysplasin-A OS=Homo sapiens OX=9606 GN=EDA ID: lcl|Query_44989 Length: 147
Subject #403:sp|Q92838-9|EDA_HUMAN Isoform 8 of Ectodysplasin-A OS=Homo sapiens OX=9606 GN=EDA ID: lcl|Query_44990 Length: 386
Subject #404:sp|Q96FL9|GLT14_HUMAN Polypeptide N-acetylgalactosaminyltransferase 14 OS=Homo sapiens OX=9606 GN=GALNT14 PE=1 SV=1 ID: lcl|Query_44991 Length: 552
Subject #405:sp|Q96FL9-2|GLT14_HUMAN Isoform 2 of Polypeptide N-acetylgalactosaminyltransferase 14 OS=Homo sapiens OX=9606 GN=GALNT14 ID: lcl|Query_44992 Length: 519
Subject #406:sp|Q96FL9-3|GLT14_HUMAN Isoform 3 of Polypeptide N-acetylgalactosaminyltransferase 14 OS=Homo sapiens OX=9606 GN=GALNT14 ID: lcl|Query_44993 Length: 557
Subject #407:sp|Q96FL9-4|GLT14_HUMAN Isoform 4 of Polypeptide N-acetylgalactosaminyltransferase 14 OS=Homo sapiens OX=9606 GN=GALNT14 ID: lcl|Query_44994 Length: 532
Subject #408:sp|Q04609|FOLH1_HUMAN Glutamate carboxypeptidase 2 OS=Homo sapiens OX=9606 GN=FOLH1 PE=1 SV=1 ID: lcl|Query_44995 Length: 750
Subject #409:sp|Q04609-3|FOLH1_HUMAN Isoform PSMA-3 of Glutamate carboxypeptidase 2 OS=Homo sapiens OX=9606 GN=FOLH1 ID: lcl|Query_44996 Length: 110
Subject #410:sp|Q04609-4|FOLH1_HUMAN Isoform PSMA-4 of Glutamate carboxypeptidase 2 OS=Homo sapiens OX=9606 GN=FOLH1 ID: lcl|Query_44997 Length: 84
Subject #411:sp|Q04609-6|FOLH1_HUMAN Isoform PSMA' of Glutamate carboxypeptidase 2 OS=Homo sapiens OX=9606 GN=FOLH1 ID: lcl|Query_44998 Length: 693
Subject #412:sp|Q04609-7|FOLH1_HUMAN Isoform PSMA-7 of Glutamate carboxypeptidase 2 OS=Homo sapiens OX=9606 GN=FOLH1 ID: lcl|Query_44999 Length: 735
Subject #413:sp|Q04609-8|FOLH1_HUMAN Isoform PSMA-8 of Glutamate carboxypeptidase 2 OS=Homo sapiens OX=9606 GN=FOLH1 ID: lcl|Query_45000 Length: 719
Subject #414:sp|Q04609-9|FOLH1_HUMAN Isoform PSMA-9 of Glutamate carboxypeptidase 2 OS=Homo sapiens OX=9606 GN=FOLH1 ID: lcl|Query_45001 Length: 704
Subject #415:sp|Q04609-10|FOLH1_HUMAN Isoform 10 of Glutamate carboxypeptidase 2 OS=Homo sapiens OX=9606 GN=FOLH1 ID: lcl|Query_45002 Length: 442
Subject #416:sp|Q5VUD6|DIK1B_HUMAN Divergent protein kinase domain 1B OS=Homo sapiens OX=9606 GN=DIPK1B PE=1 SV=3 ID: lcl|Query_45003 Length: 431
Subject #417:sp|Q5VUD6-2|DIK1B_HUMAN Isoform 2 of Divergent protein kinase domain 1B OS=Homo sapiens OX=9606 GN=DIPK1B ID: lcl|Query_45004 Length: 344
Subject #418:sp|P19526|FUT1_HUMAN Galactoside 2-alpha-L-fucosyltransferase 1 OS=Homo sapiens OX=9606 GN=FUT1 PE=1 SV=1 ID: lcl|Query_45005 Length: 365
Subject #419:sp|Q9Y661|HS3S4_HUMAN Heparan sulfate glucosamine 3-O-sulfotransferase 4 OS=Homo sapiens OX=9606 GN=HS3ST4 PE=2 SV=3 ID: lcl|Query_45006 Length: 456
Subject #420:sp|Q9Y2A9|B3GN3_HUMAN N-acetyllactosaminide beta-1,3-N-acetylglucosaminyltransferase 3 OS=Homo sapiens OX=9606 GN=B3GNT3 PE=1 SV=2 ID: lcl|Query_45007 Length: 372
Subject #421:sp|Q6L9W6|B4GN3_HUMAN Beta-1,4-N-acetylgalactosaminyltransferase 3 OS=Homo sapiens OX=9606 GN=B4GALNT3 PE=1 SV=2 ID: lcl|Query_45008 Length: 998
Subject #422:sp|O43825|B3GT2_HUMAN Beta-1,3-galactosyltransferase 2 OS=Homo sapiens OX=9606 GN=B3GALT2 PE=1 SV=1 ID: lcl|Query_45009 Length: 422
Subject #423:sp|O60513|B4GT4_HUMAN Beta-1,4-galactosyltransferase 4 OS=Homo sapiens OX=9606 GN=B4GALT4 PE=1 SV=1 ID: lcl|Query_45010 Length: 344
Subject #424:sp|P23276|KELL_HUMAN Kell blood group glycoprotein OS=Homo sapiens OX=9606 GN=KEL PE=1 SV=2 ID: lcl|Query_45011 Length: 732
Subject #425:sp|P28845|DHI1_HUMAN Corticosteroid 11-beta-dehydrogenase isozyme 1 OS=Homo sapiens OX=9606 GN=HSD11B1 PE=1 SV=3 ID: lcl|Query_45012 Length: 292
Subject #426:sp|Q9UEW3|MARCO_HUMAN Macrophage receptor MARCO OS=Homo sapiens OX=9606 GN=MARCO PE=1 SV=1 ID: lcl|Query_45013 Length: 520
Subject #427:sp|Q9UEW3-2|MARCO_HUMAN Isoform 2 of Macrophage receptor MARCO OS=Homo sapiens OX=9606 GN=MARCO ID: lcl|Query_45014 Length: 442
Subject #428:sp|Q9Y278|HS3S2_HUMAN Heparan sulfate glucosamine 3-O-sulfotransferase 2 OS=Homo sapiens OX=9606 GN=HS3ST2 PE=1 SV=1 ID: lcl|Query_45015 Length: 367
Subject #429:sp|Q96BA8|CR3L1_HUMAN Cyclic AMP-responsive element-binding protein 3-like protein 1 OS=Homo sapiens OX=9606 GN=CREB3L1 PE=1 SV=1 ID: lcl|Query_45016 Length: 519
Subject #430:sp|Q96BA8-2|CR3L1_HUMAN Isoform 2 of Cyclic AMP-responsive element-binding protein 3-like protein 1 OS=Homo sapiens OX=9606 GN=CREB3L1 ID: lcl|Query_45017 Length: 431
Subject #431:sp|Q92478|CLC2B_HUMAN C-type lectin domain family 2 member B OS=Homo sapiens OX=9606 GN=CLEC2B PE=1 SV=2 ID: lcl|Query_45018 Length: 149
Subject #432:sp|Q6UXN8|CLC9A_HUMAN C-type lectin domain family 9 member A OS=Homo sapiens OX=9606 GN=CLEC9A PE=1 SV=1 ID: lcl|Query_45019 Length: 241
Subject #433:sp|Q68CJ9|CR3L3_HUMAN Cyclic AMP-responsive element-binding protein 3-like protein 3 OS=Homo sapiens OX=9606 GN=CREB3L3 PE=1 SV=2 ID: lcl|Query_45020 Length: 461
Subject #434:sp|Q68CJ9-2|CR3L3_HUMAN Isoform 2 of Cyclic AMP-responsive element-binding protein 3-like protein 3 OS=Homo sapiens OX=9606 GN=CREB3L3 ID: lcl|Query_45021 Length: 460
Subject #435:sp|Q68CJ9-4|CR3L3_HUMAN Isoform 3 of Cyclic AMP-responsive element-binding protein 3-like protein 3 OS=Homo sapiens OX=9606 GN=CREB3L3 ID: lcl|Query_45022 Length: 459
Subject #436:sp|Q68CJ9-5|CR3L3_HUMAN Isoform 4 of Cyclic AMP-responsive element-binding protein 3-like protein 3 OS=Homo sapiens OX=9606 GN=CREB3L3 ID: lcl|Query_45023 Length: 337
Subject #437:sp|Q9NPC4|A4GAT_HUMAN Lactosylceramide 4-alpha-galactosyltransferase OS=Homo sapiens OX=9606 GN=A4GALT PE=1 SV=1 ID: lcl|Query_45024 Length: 353
Subject #438:sp|Q8NCW6|GLT11_HUMAN Polypeptide N-acetylgalactosaminyltransferase 11 OS=Homo sapiens OX=9606 GN=GALNT11 PE=1 SV=2 ID: lcl|Query_45025 Length: 608
Subject #439:sp|Q8NCW6-2|GLT11_HUMAN Isoform 2 of Polypeptide N-acetylgalactosaminyltransferase 11 OS=Homo sapiens OX=9606 GN=GALNT11 ID: lcl|Query_45026 Length: 202
Subject #440:sp|Q8N539|FBCD1_HUMAN Fibrinogen C domain-containing protein 1 OS=Homo sapiens OX=9606 GN=FIBCD1 PE=1 SV=2 ID: lcl|Query_45027 Length: 461
Subject #441:sp|Q8N539-2|FBCD1_HUMAN Isoform 2 of Fibrinogen C domain-containing protein 1 OS=Homo sapiens OX=9606 GN=FIBCD1 ID: lcl|Query_45028 Length: 198
Subject #442:sp|Q8IUS5|EPHX4_HUMAN Epoxide hydrolase 4 OS=Homo sapiens OX=9606 GN=EPHX4 PE=2 SV=2 ID: lcl|Query_45029 Length: 362
Subject #443:sp|O43561|LAT_HUMAN Linker for activation of T-cells family member 1 OS=Homo sapiens OX=9606 GN=LAT PE=1 SV=1 ID: lcl|Query_45030 Length: 262
Subject #444:sp|O43561-2|LAT_HUMAN Isoform 2 of Linker for activation of T-cells family member 1 OS=Homo sapiens OX=9606 GN=LAT ID: lcl|Query_45031 Length: 233
Subject #445:sp|O43561-3|LAT_HUMAN Isoform 3 of Linker for activation of T-cells family member 1 OS=Homo sapiens OX=9606 GN=LAT ID: lcl|Query_45032 Length: 269
Subject #446:sp|O43561-4|LAT_HUMAN Isoform 4 of Linker for activation of T-cells family member 1 OS=Homo sapiens OX=9606 GN=LAT ID: lcl|Query_45033 Length: 232
Subject #447:sp|O43561-5|LAT_HUMAN Isoform 5 of Linker for activation of T-cells family member 1 OS=Homo sapiens OX=9606 GN=LAT ID: lcl|Query_45034 Length: 261
Subject #448:sp|Q00973|B4GN1_HUMAN Beta-1,4 N-acetylgalactosaminyltransferase 1 OS=Homo sapiens OX=9606 GN=B4GALNT1 PE=1 SV=2 ID: lcl|Query_45035 Length: 533
Subject #449:sp|Q00973-2|B4GN1_HUMAN Isoform 2 of Beta-1,4 N-acetylgalactosaminyltransferase 1 OS=Homo sapiens OX=9606 GN=B4GALNT1 ID: lcl|Query_45036 Length: 478
Subject #450:sp|Q00973-3|B4GN1_HUMAN Isoform 3 of Beta-1,4 N-acetylgalactosaminyltransferase 1 OS=Homo sapiens OX=9606 GN=B4GALNT1 ID: lcl|Query_45037 Length: 328
Subject #451:sp|Q8TEY5|CR3L4_HUMAN Cyclic AMP-responsive element-binding protein 3-like protein 4 OS=Homo sapiens OX=9606 GN=CREB3L4 PE=1 SV=1 ID: lcl|Query_45038 Length: 395
Subject #452:sp|Q8TEY5-2|CR3L4_HUMAN Isoform 2 of Cyclic AMP-responsive element-binding protein 3-like protein 4 OS=Homo sapiens OX=9606 GN=CREB3L4 ID: lcl|Query_45039 Length: 375
Subject #453:sp|Q8WU67|ABHD3_HUMAN Phospholipase ABHD3 OS=Homo sapiens OX=9606 GN=ABHD3 PE=2 SV=2 ID: lcl|Query_45040 Length: 409
Subject #454:sp|Q8WU67-2|ABHD3_HUMAN Isoform 2 of Phospholipase ABHD3 OS=Homo sapiens OX=9606 GN=ABHD3 ID: lcl|Query_45041 Length: 136
Subject #455:sp|O75477|ERLN1_HUMAN Erlin-1 OS=Homo sapiens OX=9606 GN=ERLIN1 PE=1 SV=2 ID: lcl|Query_45042 Length: 348
Subject #456:sp|Q0P6D2|DIK1C_HUMAN Divergent protein kinase domain 1C OS=Homo sapiens OX=9606 GN=DIPK1C PE=2 SV=3 ID: lcl|Query_45043 Length: 419
Subject #457:sp|Q0P6D2-2|DIK1C_HUMAN Isoform 2 of Divergent protein kinase domain 1C OS=Homo sapiens OX=9606 GN=DIPK1C ID: lcl|Query_45044 Length: 120
Subject #458:sp|Q5TAT6|CODA1_HUMAN Collagen alpha-1(XIII) chain OS=Homo sapiens OX=9606 GN=COL13A1 PE=1 SV=1 ID: lcl|Query_45045 Length: 717
Subject #459:sp|Q5TAT6-2|CODA1_HUMAN Isoform 2 of Collagen alpha-1(XIII) chain OS=Homo sapiens OX=9606 GN=COL13A1 ID: lcl|Query_45046 Length: 695
Subject #460:sp|Q5TAT6-3|CODA1_HUMAN Isoform 3 of Collagen alpha-1(XIII) chain OS=Homo sapiens OX=9606 GN=COL13A1 ID: lcl|Query_45047 Length: 683
Subject #461:sp|Q5TAT6-4|CODA1_HUMAN Isoform 4 of Collagen alpha-1(XIII) chain OS=Homo sapiens OX=9606 GN=COL13A1 ID: lcl|Query_45048 Length: 668
Subject #462:sp|Q5TAT6-5|CODA1_HUMAN Isoform 5 of Collagen alpha-1(XIII) chain OS=Homo sapiens OX=9606 GN=COL13A1 ID: lcl|Query_45049 Length: 702
Subject #463:sp|Q5TAT6-6|CODA1_HUMAN Isoform 6 of Collagen alpha-1(XIII) chain OS=Homo sapiens OX=9606 GN=COL13A1 ID: lcl|Query_45050 Length: 703
Subject #464:sp|Q5TAT6-7|CODA1_HUMAN Isoform 7 of Collagen alpha-1(XIII) chain OS=Homo sapiens OX=9606 GN=COL13A1 ID: lcl|Query_45051 Length: 691
Subject #465:sp|Q5TAT6-8|CODA1_HUMAN Isoform 8 of Collagen alpha-1(XIII) chain OS=Homo sapiens OX=9606 GN=COL13A1 ID: lcl|Query_45052 Length: 686
Subject #466:sp|Q5TAT6-9|CODA1_HUMAN Isoform 9 of Collagen alpha-1(XIII) chain OS=Homo sapiens OX=9606 GN=COL13A1 ID: lcl|Query_45053 Length: 638
Subject #467:sp|Q5TAT6-10|CODA1_HUMAN Isoform 10 of Collagen alpha-1(XIII) chain OS=Homo sapiens OX=9606 GN=COL13A1 ID: lcl|Query_45054 Length: 645
Subject #468:sp|Q5TAT6-11|CODA1_HUMAN Isoform 11 of Collagen alpha-1(XIII) chain OS=Homo sapiens OX=9606 GN=COL13A1 ID: lcl|Query_45055 Length: 610
Subject #469:sp|P08195|4F2_HUMAN 4F2 cell-surface antigen heavy chain OS=Homo sapiens OX=9606 GN=SLC3A2 PE=1 SV=3 ID: lcl|Query_45056 Length: 630
Subject #470:sp|P08195-2|4F2_HUMAN Isoform 2 of 4F2 cell-surface antigen heavy chain OS=Homo sapiens OX=9606 GN=SLC3A2 ID: lcl|Query_45057 Length: 529
Subject #471:sp|P08195-3|4F2_HUMAN Isoform 3 of 4F2 cell-surface antigen heavy chain OS=Homo sapiens OX=9606 GN=SLC3A2 ID: lcl|Query_45058 Length: 568
Subject #472:sp|P08195-4|4F2_HUMAN Isoform 4 of 4F2 cell-surface antigen heavy chain OS=Homo sapiens OX=9606 GN=SLC3A2 ID: lcl|Query_45059 Length: 661
Subject #473:sp|P42892|ECE1_HUMAN Endothelin-converting enzyme 1 OS=Homo sapiens OX=9606 GN=ECE1 PE=1 SV=2 ID: lcl|Query_45060 Length: 770
Subject #474:sp|P42892-2|ECE1_HUMAN Isoform A of Endothelin-converting enzyme 1 OS=Homo sapiens OX=9606 GN=ECE1 ID: lcl|Query_45061 Length: 758
Subject #475:sp|P42892-3|ECE1_HUMAN Isoform C of Endothelin-converting enzyme 1 OS=Homo sapiens OX=9606 GN=ECE1 ID: lcl|Query_45062 Length: 754
Subject #476:sp|P42892-4|ECE1_HUMAN Isoform D of Endothelin-converting enzyme 1 OS=Homo sapiens OX=9606 GN=ECE1 ID: lcl|Query_45063 Length: 767
Subject #477:sp|Q8N608|DPP10_HUMAN Inactive dipeptidyl peptidase 10 OS=Homo sapiens OX=9606 GN=DPP10 PE=1 SV=2 ID: lcl|Query_45064 Length: 796
Subject #478:sp|Q8N608-2|DPP10_HUMAN Isoform 2 of Inactive dipeptidyl peptidase 10 OS=Homo sapiens OX=9606 GN=DPP10 ID: lcl|Query_45065 Length: 789
Subject #479:sp|Q8N608-3|DPP10_HUMAN Isoform 3 of Inactive dipeptidyl peptidase 10 OS=Homo sapiens OX=9606 GN=DPP10 ID: lcl|Query_45066 Length: 800
Subject #480:sp|Q8N608-4|DPP10_HUMAN Isoform 4 of Inactive dipeptidyl peptidase 10 OS=Homo sapiens OX=9606 GN=DPP10 ID: lcl|Query_45067 Length: 746
Subject #481:sp|P27487|DPP4_HUMAN Dipeptidyl peptidase 4 OS=Homo sapiens OX=9606 GN=DPP4 PE=1 SV=2 ID: lcl|Query_45068 Length: 766
Subject #482:sp|Q8N4A0|GALT4_HUMAN Polypeptide N-acetylgalactosaminyltransferase 4 OS=Homo sapiens OX=9606 GN=GALNT4 PE=1 SV=2 ID: lcl|Query_45069 Length: 578
Subject #483:sp|Q8N4A0-2|GALT4_HUMAN Isoform 2 of Polypeptide N-acetylgalactosaminyltransferase 4 OS=Homo sapiens OX=9606 GN=GALNT4 ID: lcl|Query_45070 Length: 406
Subject #484:sp|O75900|MMP23_HUMAN Matrix metalloproteinase-23 OS=Homo sapiens OX=9606 GN=MMP23B PE=1 SV=2 ID: lcl|Query_45071 Length: 390
Subject #485:sp|O75900-2|MMP23_HUMAN Isoform 2 of Matrix metalloproteinase-23 OS=Homo sapiens OX=9606 GN=MMP23B ID: lcl|Query_45072 Length: 431
Subject #486:sp|O75900-3|MMP23_HUMAN Isoform 3 of Matrix metalloproteinase-23 OS=Homo sapiens OX=9606 GN=MMP23B ID: lcl|Query_45073 Length: 415
Subject #487:sp|Q9ULG6|CCPG1_HUMAN Cell cycle progression protein 1 OS=Homo sapiens OX=9606 GN=CCPG1 PE=1 SV=3 ID: lcl|Query_45074 Length: 757
Subject #488:sp|Q9ULG6-2|CCPG1_HUMAN Isoform 2 of Cell cycle progression protein 1 OS=Homo sapiens OX=9606 GN=CCPG1 ID: lcl|Query_45075 Length: 613
Subject #489:sp|Q9ULG6-3|CCPG1_HUMAN Isoform 3 of Cell cycle progression protein 1 OS=Homo sapiens OX=9606 GN=CCPG1 ID: lcl|Query_45076 Length: 424
Subject #490:sp|Q9ULG6-4|CCPG1_HUMAN Isoform 4 of Cell cycle progression protein 1 OS=Homo sapiens OX=9606 GN=CCPG1 ID: lcl|Query_45077 Length: 598
Subject #491:sp|Q9ULG6-5|CCPG1_HUMAN Isoform 5 of Cell cycle progression protein 1 OS=Homo sapiens OX=9606 GN=CCPG1 ID: lcl|Query_45078 Length: 807
Subject #492:sp|P29965|CD40L_HUMAN CD40 ligand OS=Homo sapiens OX=9606 GN=CD40LG PE=1 SV=1 ID: lcl|Query_45079 Length: 261
Subject #493:sp|Q68CQ7|GL8D1_HUMAN Glycosyltransferase 8 domain-containing protein 1 OS=Homo sapiens OX=9606 GN=GLT8D1 PE=1 SV=2 ID: lcl|Query_45080 Length: 371
Subject #494:sp|Q68CQ7-2|GL8D1_HUMAN Isoform 2 of Glycosyltransferase 8 domain-containing protein 1 OS=Homo sapiens OX=9606 GN=GLT8D1 ID: lcl|Query_45081 Length: 259
Subject #495:sp|A6NG13|MGT4D_HUMAN Alpha-1,3-mannosyl-glycoprotein 4-beta-N-acetylglucosaminyltransferase-like protein MGAT4D OS=Homo sapiens OX=9606 GN=MGAT4D PE=2 SV=3 ID: lcl|Query_45082 Length: 374
Subject #496:sp|Q12918|KLRB1_HUMAN Killer cell lectin-like receptor subfamily B member 1 OS=Homo sapiens OX=9606 GN=KLRB1 PE=1 SV=1 ID: lcl|Query_45083 Length: 225
Subject #497:sp|P42167|LAP2B_HUMAN Lamina-associated polypeptide 2, isoforms beta/gamma OS=Homo sapiens OX=9606 GN=TMPO PE=1 SV=2 ID: lcl|Query_45084 Length: 454
Subject #498:sp|P42167-2|LAP2B_HUMAN Isoform Gamma of Lamina-associated polypeptide 2, isoforms beta/gamma OS=Homo sapiens OX=9606 GN=TMPO ID: lcl|Query_45085 Length: 345
Subject #499:sp|P42167-3|LAP2B_HUMAN Isoform Zeta of Lamina-associated polypeptide 2, isoforms beta/gamma OS=Homo sapiens OX=9606 GN=TMPO ID: lcl|Query_45086 Length: 248
Subject #500:sp|Q7LGA3|HS2ST_HUMAN Heparan sulfate 2-O-sulfotransferase 1 OS=Homo sapiens OX=9606 GN=HS2ST1 PE=1 SV=1 ID: lcl|Query_45087 Length: 356
Subject #501:sp|Q7LGA3-2|HS2ST_HUMAN Isoform 2 of Heparan sulfate 2-O-sulfotransferase 1 OS=Homo sapiens OX=9606 GN=HS2ST1 ID: lcl|Query_45088 Length: 303
Subject #502:sp|Q7LGA3-3|HS2ST_HUMAN Isoform 3 of Heparan sulfate 2-O-sulfotransferase 1 OS=Homo sapiens OX=9606 GN=HS2ST1 ID: lcl|Query_45089 Length: 229
Subject #503:sp|Q9Y5Q5|CORIN_HUMAN Atrial natriuretic peptide-converting enzyme OS=Homo sapiens OX=9606 GN=CORIN PE=1 SV=2 ID: lcl|Query_45090 Length: 1042
Subject #504:sp|Q9Y5Q5-2|CORIN_HUMAN Isoform 2 of Atrial natriuretic peptide-converting enzyme OS=Homo sapiens OX=9606 GN=CORIN ID: lcl|Query_45091 Length: 1013
Subject #505:sp|Q86Y22|CONA1_HUMAN Collagen alpha-1(XXIII) chain OS=Homo sapiens OX=9606 GN=COL23A1 PE=1 SV=1 ID: lcl|Query_45092 Length: 540
Subject #506:sp|Q86Y22-2|CONA1_HUMAN Isoform 2 of Collagen alpha-1(XXIII) chain OS=Homo sapiens OX=9606 GN=COL23A1 ID: lcl|Query_45093 Length: 309
Subject #507:sp|Q9H3R1|NDST4_HUMAN Bifunctional heparan sulfate N-deacetylase/N-sulfotransferase 4 OS=Homo sapiens OX=9606 GN=NDST4 PE=2 SV=1 ID: lcl|Query_45094 Length: 872
Subject #508:sp|Q9H3R1-2|NDST4_HUMAN Isoform 2 of Bifunctional heparan sulfate N-deacetylase/N-sulfotransferase 4 OS=Homo sapiens OX=9606 GN=NDST4 ID: lcl|Query_45095 Length: 369
Subject #509:sp|O95803|NDST3_HUMAN Bifunctional heparan sulfate N-deacetylase/N-sulfotransferase 3 OS=Homo sapiens OX=9606 GN=NDST3 PE=2 SV=1 ID: lcl|Query_45096 Length: 873
Subject #510:sp|O95803-2|NDST3_HUMAN Isoform 2 of Bifunctional heparan sulfate N-deacetylase/N-sulfotransferase 3 OS=Homo sapiens OX=9606 GN=NDST3 ID: lcl|Query_45097 Length: 385
Subject #511:sp|O95803-3|NDST3_HUMAN Isoform 3 of Bifunctional heparan sulfate N-deacetylase/N-sulfotransferase 3 OS=Homo sapiens OX=9606 GN=NDST3 ID: lcl|Query_45098 Length: 561
Subject #512:sp|A6NGU5|GGT3_HUMAN Putative glutathione hydrolase 3 proenzyme OS=Homo sapiens OX=9606 GN=GGT3P PE=5 SV=2 ID: lcl|Query_45099 Length: 568
Subject #513:sp|Q9HCQ5|GALT9_HUMAN Polypeptide N-acetylgalactosaminyltransferase 9 OS=Homo sapiens OX=9606 GN=GALNT9 PE=1 SV=3 ID: lcl|Query_45100 Length: 603
Subject #514:sp|Q9HCQ5-2|GALT9_HUMAN Isoform 2 of Polypeptide N-acetylgalactosaminyltransferase 9 OS=Homo sapiens OX=9606 GN=GALNT9 ID: lcl|Query_45101 Length: 237
Subject #515:sp|Q9UM21|MGT4A_HUMAN Alpha-1,3-mannosyl-glycoprotein 4-beta-N-acetylglucosaminyltransferase A OS=Homo sapiens OX=9606 GN=MGAT4A PE=1 SV=1 ID: lcl|Query_45102 Length: 535
Subject #516:sp|Q9UM21-2|MGT4A_HUMAN Isoform 2 of Alpha-1,3-mannosyl-glycoprotein 4-beta-N-acetylglucosaminyltransferase A OS=Homo sapiens OX=9606 GN=MGAT4A ID: lcl|Query_45103 Length: 423
Subject #517:sp|Q96QI5|HS3S6_HUMAN Heparan sulfate glucosamine 3-O-sulfotransferase 6 OS=Homo sapiens OX=9606 GN=HS3ST6 PE=1 SV=2 ID: lcl|Query_45104 Length: 342
Subject #518:sp|Q3V5L5|MGT5B_HUMAN Alpha-1,6-mannosylglycoprotein 6-beta-N-acetylglucosaminyltransferase B OS=Homo sapiens OX=9606 GN=MGAT5B PE=1 SV=2 ID: lcl|Query_45105 Length: 792
Subject #519:sp|Q3V5L5-2|MGT5B_HUMAN Isoform 2 of Alpha-1,6-mannosylglycoprotein 6-beta-N-acetylglucosaminyltransferase B OS=Homo sapiens OX=9606 GN=MGAT5B ID: lcl|Query_45106 Length: 801
Subject #520:sp|Q3V5L5-5|MGT5B_HUMAN Isoform 3 of Alpha-1,6-mannosylglycoprotein 6-beta-N-acetylglucosaminyltransferase B OS=Homo sapiens OX=9606 GN=MGAT5B ID: lcl|Query_45107 Length: 790
Subject #521:sp|Q9UQ53|MGT4B_HUMAN Alpha-1,3-mannosyl-glycoprotein 4-beta-N-acetylglucosaminyltransferase B OS=Homo sapiens OX=9606 GN=MGAT4B PE=1 SV=1 ID: lcl|Query_45108 Length: 548
Subject #522:sp|Q9UQ53-2|MGT4B_HUMAN Isoform 2 of Alpha-1,3-mannosyl-glycoprotein 4-beta-N-acetylglucosaminyltransferase B OS=Homo sapiens OX=9606 GN=MGAT4B ID: lcl|Query_45109 Length: 547
Subject #523:sp|Q9UQ53-3|MGT4B_HUMAN Isoform 3 of Alpha-1,3-mannosyl-glycoprotein 4-beta-N-acetylglucosaminyltransferase B OS=Homo sapiens OX=9606 GN=MGAT4B ID: lcl|Query_45110 Length: 563
Subject #524:sp|P26715|NKG2A_HUMAN NKG2-A/NKG2-B type II integral membrane protein OS=Homo sapiens OX=9606 GN=KLRC1 PE=1 SV=2 ID: lcl|Query_45111 Length: 233
Subject #525:sp|P26715-2|NKG2A_HUMAN Isoform NKG2-B of NKG2-A/NKG2-B type II integral membrane protein OS=Homo sapiens OX=9606 GN=KLRC1 ID: lcl|Query_45112 Length: 215
Subject #526:sp|Q7Z4J2|GL6D1_HUMAN Putative glycosyltransferase 6 domain-containing protein 1 OS=Homo sapiens OX=9606 GN=GLT6D1 PE=5 SV=2 ID: lcl|Query_45113 Length: 276
Subject #527:sp|Q9NZS2|KLRF1_HUMAN Killer cell lectin-like receptor subfamily F member 1 OS=Homo sapiens OX=9606 GN=KLRF1 PE=1 SV=3 ID: lcl|Query_45114 Length: 231
Subject #528:sp|Q9NZS2-2|KLRF1_HUMAN Isoform 2 of Killer cell lectin-like receptor subfamily F member 1 OS=Homo sapiens OX=9606 GN=KLRF1 ID: lcl|Query_45115 Length: 181
Subject #529:sp|Q9NZS2-3|KLRF1_HUMAN Isoform 3 of Killer cell lectin-like receptor subfamily F member 1 OS=Homo sapiens OX=9606 GN=KLRF1 ID: lcl|Query_45116 Length: 64
Subject #530:sp|Q9NZS2-4|KLRF1_HUMAN Isoform 4 of Killer cell lectin-like receptor subfamily F member 1 OS=Homo sapiens OX=9606 GN=KLRF1 ID: lcl|Query_45117 Length: 78
Subject #531:sp|Q10469|MGAT2_HUMAN Alpha-1,6-mannosyl-glycoprotein 2-beta-N-acetylglucosaminyltransferase OS=Homo sapiens OX=9606 GN=MGAT2 PE=1 SV=1 ID: lcl|Query_45118 Length: 447
Subject #532:sp|P07306|ASGR1_HUMAN Asialoglycoprotein receptor 1 OS=Homo sapiens OX=9606 GN=ASGR1 PE=1 SV=2 ID: lcl|Query_45119 Length: 291
Subject #533:sp|P07306-2|ASGR1_HUMAN Isoform H1b of Asialoglycoprotein receptor 1 OS=Homo sapiens OX=9606 GN=ASGR1 ID: lcl|Query_45120 Length: 252
Subject #534:sp|Q6PIU2|NCEH1_HUMAN Neutral cholesterol ester hydrolase 1 OS=Homo sapiens OX=9606 GN=NCEH1 PE=1 SV=3 ID: lcl|Query_45121 Length: 408
Subject #535:sp|Q6PIU2-2|NCEH1_HUMAN Isoform 2 of Neutral cholesterol ester hydrolase 1 OS=Homo sapiens OX=9606 GN=NCEH1 ID: lcl|Query_45122 Length: 416
Subject #536:sp|Q6PIU2-3|NCEH1_HUMAN Isoform 3 of Neutral cholesterol ester hydrolase 1 OS=Homo sapiens OX=9606 GN=NCEH1 ID: lcl|Query_45123 Length: 275
Subject #537:sp|Q9NR71|ASAH2_HUMAN Neutral ceramidase OS=Homo sapiens OX=9606 GN=ASAH2 PE=1 SV=2 ID: lcl|Query_45124 Length: 780
Subject #538:sp|Q9NR71-2|ASAH2_HUMAN Isoform 2 of Neutral ceramidase OS=Homo sapiens OX=9606 GN=ASAH2 ID: lcl|Query_45125 Length: 745
Subject #539:sp|Q92935|EXTL1_HUMAN Exostosin-like 1 OS=Homo sapiens OX=9606 GN=EXTL1 PE=2 SV=2 ID: lcl|Query_45126 Length: 676
Subject #540:sp|Q16394|EXT1_HUMAN Exostosin-1 OS=Homo sapiens OX=9606 GN=EXT1 PE=1 SV=2 ID: lcl|Query_45127 Length: 746
Subject #541:sp|Q6P531|GGT6_HUMAN Glutathione hydrolase 6 OS=Homo sapiens OX=9606 GN=GGT6 PE=2 SV=2 ID: lcl|Query_45128 Length: 493
Subject #542:sp|Q6P531-2|GGT6_HUMAN Isoform 2 of Glutathione hydrolase 6 OS=Homo sapiens OX=9606 GN=GGT6 ID: lcl|Query_45129 Length: 461
Subject #543:sp|Q8N0V5|GNT2A_HUMAN N-acetyllactosaminide beta-1,6-N-acetylglucosaminyl-transferase OS=Homo sapiens OX=9606 GN=GCNT2 PE=1 SV=1 ID: lcl|Query_45130 Length: 402
Subject #544:sp|Q8N0V5-2|GNT2A_HUMAN Isoform B of N-acetyllactosaminide beta-1,6-N-acetylglucosaminyl-transferase OS=Homo sapiens OX=9606 GN=GCNT2 ID: lcl|Query_45131 Length: 400
Subject #545:sp|Q8N0V5-3|GNT2A_HUMAN Isoform C of N-acetyllactosaminide beta-1,6-N-acetylglucosaminyl-transferase OS=Homo sapiens OX=9606 GN=GCNT2 ID: lcl|Query_45132 Length: 402
Subject #546:sp|Q8NBJ4|GOLM1_HUMAN Golgi membrane protein 1 OS=Homo sapiens OX=9606 GN=GOLM1 PE=1 SV=1 ID: lcl|Query_45133 Length: 401
Subject #547:sp|Q8NBJ4-2|GOLM1_HUMAN Isoform 2 of Golgi membrane protein 1 OS=Homo sapiens OX=9606 GN=GOLM1 ID: lcl|Query_45134 Length: 391
Subject #548:sp|Q5KU26|COL12_HUMAN Collectin-12 OS=Homo sapiens OX=9606 GN=COLEC12 PE=1 SV=3 ID: lcl|Query_45135 Length: 742
Subject #549:sp|P52848|NDST1_HUMAN Bifunctional heparan sulfate N-deacetylase/N-sulfotransferase 1 OS=Homo sapiens OX=9606 GN=NDST1 PE=1 SV=1 ID: lcl|Query_45136 Length: 882
Subject #550:sp|P52848-2|NDST1_HUMAN Isoform 2 of Bifunctional heparan sulfate N-deacetylase/N-sulfotransferase 1 OS=Homo sapiens OX=9606 GN=NDST1 ID: lcl|Query_45137 Length: 556
Subject #551:sp|P26572|MGAT1_HUMAN Alpha-1,3-mannosyl-glycoprotein 2-beta-N-acetylglucosaminyltransferase OS=Homo sapiens OX=9606 GN=MGAT1 PE=1 SV=2 ID: lcl|Query_45138 Length: 445
Subject #552:sp|Q5H943|KKLC1_HUMAN Kita-kyushu lung cancer antigen 1 OS=Homo sapiens OX=9606 GN=CT83 PE=1 SV=1 ID: lcl|Query_45139 Length: 113
Subject #553:sp|Q96E93|KLRG1_HUMAN Killer cell lectin-like receptor subfamily G member 1 OS=Homo sapiens OX=9606 GN=KLRG1 PE=1 SV=1 ID: lcl|Query_45140 Length: 195
Subject #554:sp|Q96E93-2|KLRG1_HUMAN Isoform 2 of Killer cell lectin-like receptor subfamily G member 1 OS=Homo sapiens OX=9606 GN=KLRG1 ID: lcl|Query_45141 Length: 189
Subject #555:sp|Q8IX19|MCEM1_HUMAN Mast cell-expressed membrane protein 1 OS=Homo sapiens OX=9606 GN=MCEMP1 PE=1 SV=1 ID: lcl|Query_45142 Length: 187
Subject #556:sp|Q8IZT8|HS3S5_HUMAN Heparan sulfate glucosamine 3-O-sulfotransferase 5 OS=Homo sapiens OX=9606 GN=HS3ST5 PE=1 SV=1 ID: lcl|Query_45143 Length: 346
Subject #557:sp|P33908|MA1A1_HUMAN Mannosyl-oligosaccharide 1,2-alpha-mannosidase IA OS=Homo sapiens OX=9606 GN=MAN1A1 PE=1 SV=3 ID: lcl|Query_45144 Length: 653
Subject #558:sp|P33908-2|MA1A1_HUMAN Isoform 2 of Mannosyl-oligosaccharide 1,2-alpha-mannosidase IA OS=Homo sapiens OX=9606 GN=MAN1A1 ID: lcl|Query_45145 Length: 367
Subject #559:sp|Q5VSG8|MANEL_HUMAN Glycoprotein endo-alpha-1,2-mannosidase-like protein OS=Homo sapiens OX=9606 GN=MANEAL PE=2 SV=1 ID: lcl|Query_45146 Length: 457
Subject #560:sp|Q5VSG8-2|MANEL_HUMAN Isoform 2 of Glycoprotein endo-alpha-1,2-mannosidase-like protein OS=Homo sapiens OX=9606 GN=MANEAL ID: lcl|Query_45147 Length: 235
Subject #561:sp|Q5VSG8-3|MANEL_HUMAN Isoform 3 of Glycoprotein endo-alpha-1,2-mannosidase-like protein OS=Homo sapiens OX=9606 GN=MANEAL ID: lcl|Query_45148 Length: 250
Subject #562:sp|P46695|IEX1_HUMAN Radiation-inducible immediate-early gene IEX-1 OS=Homo sapiens OX=9606 GN=IER3 PE=1 SV=4 ID: lcl|Query_45149 Length: 156
Subject #563:sp|Q14494|NF2L1_HUMAN Endoplasmic reticulum membrane sensor NFE2L1 OS=Homo sapiens OX=9606 GN=NFE2L1 PE=1 SV=1 ID: lcl|Query_45150 Length: 772
Subject #564:sp|Q14494-2|NF2L1_HUMAN Isoform 2 of Endoplasmic reticulum membrane sensor NFE2L1 OS=Homo sapiens OX=9606 GN=NFE2L1 ID: lcl|Query_45151 Length: 742
Subject #565:sp|P19440|GGT1_HUMAN Glutathione hydrolase 1 proenzyme OS=Homo sapiens OX=9606 GN=GGT1 PE=1 SV=2 ID: lcl|Query_45152 Length: 569
Subject #566:sp|P19440-2|GGT1_HUMAN Isoform 2 of Glutathione hydrolase 1 proenzyme OS=Homo sapiens OX=9606 GN=GGT1 ID: lcl|Query_45153 Length: 366
Subject #567:sp|P19440-3|GGT1_HUMAN Isoform 3 of Glutathione hydrolase 1 proenzyme OS=Homo sapiens OX=9606 GN=GGT1 ID: lcl|Query_45154 Length: 225
Subject #568:sp|O94923|GLCE_HUMAN D-glucuronyl C5-epimerase OS=Homo sapiens OX=9606 GN=GLCE PE=1 SV=3 ID: lcl|Query_45155 Length: 617
Subject #569:sp|Q6P4F1|FUT10_HUMAN Alpha-(1,3)-fucosyltransferase 10 OS=Homo sapiens OX=9606 GN=FUT10 PE=2 SV=2 ID: lcl|Query_45156 Length: 479
Subject #570:sp|Q6P4F1-2|FUT10_HUMAN Isoform 2 of Alpha-(1,3)-fucosyltransferase 10 OS=Homo sapiens OX=9606 GN=FUT10 ID: lcl|Query_45157 Length: 520
Subject #571:sp|Q6P4F1-3|FUT10_HUMAN Isoform 3 of Alpha-(1,3)-fucosyltransferase 10 OS=Homo sapiens OX=9606 GN=FUT10 ID: lcl|Query_45158 Length: 357
Subject #572:sp|Q6P4F1-4|FUT10_HUMAN Isoform 4 of Alpha-(1,3)-fucosyltransferase 10 OS=Homo sapiens OX=9606 GN=FUT10 ID: lcl|Query_45159 Length: 391
Subject #573:sp|Q6P4F1-5|FUT10_HUMAN Isoform 5 of Alpha-(1,3)-fucosyltransferase 10 OS=Homo sapiens OX=9606 GN=FUT10 ID: lcl|Query_45160 Length: 419
Subject #574:sp|Q6P4F1-6|FUT10_HUMAN Isoform 6 of Alpha-(1,3)-fucosyltransferase 10 OS=Homo sapiens OX=9606 GN=FUT10 ID: lcl|Query_45161 Length: 451
Subject #575:sp|Q6P4F1-7|FUT10_HUMAN Isoform 7 of Alpha-(1,3)-fucosyltransferase 10 OS=Homo sapiens OX=9606 GN=FUT10 ID: lcl|Query_45162 Length: 92
Subject #576:sp|Q10981|FUT2_HUMAN Galactoside 2-alpha-L-fucosyltransferase 2 OS=Homo sapiens OX=9606 GN=FUT2 PE=1 SV=1 ID: lcl|Query_45163 Length: 343
Subject #577:sp|P22083|FUT4_HUMAN Alpha-(1,3)-fucosyltransferase 4 OS=Homo sapiens OX=9606 GN=FUT4 PE=2 SV=3 ID: lcl|Query_45164 Length: 530
Subject #578:sp|Q9BYC5|FUT8_HUMAN Alpha-(1,6)-fucosyltransferase OS=Homo sapiens OX=9606 GN=FUT8 PE=1 SV=2 ID: lcl|Query_45165 Length: 575
Subject #579:sp|Q9BYC5-2|FUT8_HUMAN Isoform 2 of Alpha-(1,6)-fucosyltransferase OS=Homo sapiens OX=9606 GN=FUT8 ID: lcl|Query_45166 Length: 308
Subject #580:sp|Q9BYC5-3|FUT8_HUMAN Isoform 3 of Alpha-(1,6)-fucosyltransferase OS=Homo sapiens OX=9606 GN=FUT8 ID: lcl|Query_45167 Length: 412
Subject #581:sp|Q9BYC5-4|FUT8_HUMAN Isoform 4 of Alpha-(1,6)-fucosyltransferase OS=Homo sapiens OX=9606 GN=FUT8 ID: lcl|Query_45168 Length: 169
Subject #582:sp|Q9P109|GCNT4_HUMAN Beta-1,3-galactosyl-O-glycosyl-glycoprotein beta-1,6-N-acetylglucosaminyltransferase 4 OS=Homo sapiens OX=9606 GN=GCNT4 PE=2 SV=1 ID: lcl|Query_45169 Length: 453
Subject #583:sp|Q14435|GALT3_HUMAN Polypeptide N-acetylgalactosaminyltransferase 3 OS=Homo sapiens OX=9606 GN=GALNT3 PE=1 SV=2 ID: lcl|Query_45170 Length: 633
Subject #584:sp|Q14435-2|GALT3_HUMAN Isoform 2 of Polypeptide N-acetylgalactosaminyltransferase 3 OS=Homo sapiens OX=9606 GN=GALNT3 ID: lcl|Query_45171 Length: 192
Subject #585:sp|P49641|MA2A2_HUMAN Alpha-mannosidase 2x OS=Homo sapiens OX=9606 GN=MAN2A2 PE=2 SV=3 ID: lcl|Query_45172 Length: 1150
Subject #586:sp|P49641-1|MA2A2_HUMAN Isoform 1 of Alpha-mannosidase 2x OS=Homo sapiens OX=9606 GN=MAN2A2 ID: lcl|Query_45173 Length: 1139
Subject #587:sp|P49641-2|MA2A2_HUMAN Isoform 2 of Alpha-mannosidase 2x OS=Homo sapiens OX=9606 GN=MAN2A2 ID: lcl|Query_45174 Length: 796
Subject #588:sp|O95461|LARG1_HUMAN LARGE xylosyl- and glucuronyltransferase 1 OS=Homo sapiens OX=9606 GN=LARGE1 PE=1 SV=1 ID: lcl|Query_45175 Length: 756
Subject #589:sp|O95461-2|LARG1_HUMAN Isoform 2 of LARGE xylosyl- and glucuronyltransferase 1 OS=Homo sapiens OX=9606 GN=LARGE1 ID: lcl|Query_45176 Length: 704
Subject #590:sp|P05981|HEPS_HUMAN Serine protease hepsin OS=Homo sapiens OX=9606 GN=HPN PE=1 SV=1 ID: lcl|Query_45177 Length: 417
Subject #591:sp|Q8IZP7|H6ST3_HUMAN Heparan-sulfate 6-O-sulfotransferase 3 OS=Homo sapiens OX=9606 GN=HS6ST3 PE=2 SV=3 ID: lcl|Query_45178 Length: 471
Subject #592:sp|Q9NZM1|MYOF_HUMAN Myoferlin OS=Homo sapiens OX=9606 GN=MYOF PE=1 SV=1 ID: lcl|Query_45179 Length: 2061
Subject #593:sp|Q9NZM1-2|MYOF_HUMAN Isoform 2 of Myoferlin OS=Homo sapiens OX=9606 GN=MYOF ID: lcl|Query_45180 Length: 2019
Subject #594:sp|Q9NZM1-3|MYOF_HUMAN Isoform 3 of Myoferlin OS=Homo sapiens OX=9606 GN=MYOF ID: lcl|Query_45181 Length: 2050
Subject #595:sp|Q9NZM1-4|MYOF_HUMAN Isoform 4 of Myoferlin OS=Homo sapiens OX=9606 GN=MYOF ID: lcl|Query_45182 Length: 160
Subject #596:sp|Q9NZM1-5|MYOF_HUMAN Isoform 5 of Myoferlin OS=Homo sapiens OX=9606 GN=MYOF ID: lcl|Query_45183 Length: 1577
Subject #597:sp|Q9NZM1-6|MYOF_HUMAN Isoform 6 of Myoferlin OS=Homo sapiens OX=9606 GN=MYOF ID: lcl|Query_45184 Length: 2048
Subject #598:sp|Q9NZM1-7|MYOF_HUMAN Isoform 7 of Myoferlin OS=Homo sapiens OX=9606 GN=MYOF ID: lcl|Query_45185 Length: 445
Subject #599:sp|Q9NZM1-8|MYOF_HUMAN Isoform 8 of Myoferlin OS=Homo sapiens OX=9606 GN=MYOF ID: lcl|Query_45186 Length: 419
Subject #600:sp|Q6PK18|OGFD3_HUMAN 2-oxoglutarate and iron-dependent oxygenase domain-containing protein 3 OS=Homo sapiens OX=9606 GN=OGFOD3 PE=1 SV=2 ID: lcl|Query_45187 Length: 319
Subject #601:sp|Q6PK18-2|OGFD3_HUMAN Isoform 2 of 2-oxoglutarate and iron-dependent oxygenase domain-containing protein 3 OS=Homo sapiens OX=9606 GN=OGFOD3 ID: lcl|Query_45188 Length: 331
Subject #602:sp|Q9Y328|NSG2_HUMAN Neuronal vesicle trafficking-associated protein 2 OS=Homo sapiens OX=9606 GN=NSG2 PE=2 SV=1 ID: lcl|Query_45189 Length: 171
Subject #603:sp|Q58DX5|NADL2_HUMAN Inactive N-acetylated-alpha-linked acidic dipeptidase-like protein 2 OS=Homo sapiens OX=9606 GN=NAALADL2 PE=1 SV=3 ID: lcl|Query_45190 Length: 795
Subject #604:sp|Q58DX5-2|NADL2_HUMAN Isoform 2 of Inactive N-acetylated-alpha-linked acidic dipeptidase-like protein 2 OS=Homo sapiens OX=9606 GN=NAALADL2 ID: lcl|Query_45191 Length: 320
Subject #605:sp|Q7L4S7|ARMX6_HUMAN Protein ARMCX6 OS=Homo sapiens OX=9606 GN=ARMCX6 PE=2 SV=1 ID: lcl|Query_45192 Length: 300
Subject #606:sp|P32970|CD70_HUMAN CD70 antigen OS=Homo sapiens OX=9606 GN=CD70 PE=1 SV=2 ID: lcl|Query_45193 Length: 193
Subject #607:sp|P32970-2|CD70_HUMAN Isoform 2 of CD70 antigen OS=Homo sapiens OX=9606 GN=CD70 ID: lcl|Query_45194 Length: 208
Subject #608:sp|Q495T6|MMEL1_HUMAN Membrane metallo-endopeptidase-like 1 OS=Homo sapiens OX=9606 GN=MMEL1 PE=2 SV=2 ID: lcl|Query_45195 Length: 779
Subject #609:sp|Q495T6-2|MMEL1_HUMAN Isoform 2 of Membrane metallo-endopeptidase-like 1 OS=Homo sapiens OX=9606 GN=MMEL1 ID: lcl|Query_45196 Length: 611
Subject #610:sp|Q495T6-3|MMEL1_HUMAN Isoform 3 of Membrane metallo-endopeptidase-like 1 OS=Homo sapiens OX=9606 GN=MMEL1 ID: lcl|Query_45197 Length: 622
Subject #611:sp|Q6UWH4|GAK1B_HUMAN Golgi-associated kinase 1B OS=Homo sapiens OX=9606 GN=GASK1B PE=2 SV=1 ID: lcl|Query_45198 Length: 519
Subject #612:sp|Q6UWH4-2|GAK1B_HUMAN Isoform 2 of Golgi-associated kinase 1B OS=Homo sapiens OX=9606 GN=GASK1B ID: lcl|Query_45199 Length: 527
Subject #613:sp|Q6UWH4-3|GAK1B_HUMAN Isoform 3 of Golgi-associated kinase 1B OS=Homo sapiens OX=9606 GN=GASK1B ID: lcl|Query_45200 Length: 331
Subject #614:sp|Q9NX62|IMPA3_HUMAN Golgi-resident adenosine 3',5'-bisphosphate 3'-phosphatase OS=Homo sapiens OX=9606 GN=IMPAD1 PE=1 SV=1 ID: lcl|Query_45201 Length: 359
Subject #615:sp|Q7Z412|PEX26_HUMAN Peroxisome assembly protein 26 OS=Homo sapiens OX=9606 GN=PEX26 PE=1 SV=2 ID: lcl|Query_45202 Length: 305
Subject #616:sp|Q7Z412-2|PEX26_HUMAN Isoform 2 of Peroxisome assembly protein 26 OS=Homo sapiens OX=9606 GN=PEX26 ID: lcl|Query_45203 Length: 256
Subject #617:sp|Q9H400|LIME1_HUMAN Lck-interacting transmembrane adapter 1 OS=Homo sapiens OX=9606 GN=LIME1 PE=1 SV=1 ID: lcl|Query_45204 Length: 295
Subject #618:sp|Q9H400-2|LIME1_HUMAN Isoform 2 of Lck-interacting transmembrane adapter 1 OS=Homo sapiens OX=9606 GN=LIME1 ID: lcl|Query_45205 Length: 200
Subject #619:sp|Q96EU7|C1GLC_HUMAN C1GALT1-specific chaperone 1 OS=Homo sapiens OX=9606 GN=C1GALT1C1 PE=1 SV=1 ID: lcl|Query_45206 Length: 318
Subject #620:sp|Q96AG4|LRC59_HUMAN Leucine-rich repeat-containing protein 59 OS=Homo sapiens OX=9606 GN=LRRC59 PE=1 SV=1 ID: lcl|Query_45207 Length: 307
Subject #621:sp|Q9UHE5|NAT8_HUMAN N-acetyltransferase 8 OS=Homo sapiens OX=9606 GN=NAT8 PE=1 SV=2 ID: lcl|Query_45208 Length: 227
Subject #622:sp|O60243|H6ST1_HUMAN Heparan-sulfate 6-O-sulfotransferase 1 OS=Homo sapiens OX=9606 GN=HS6ST1 PE=1 SV=5 ID: lcl|Query_45209 Length: 411
Subject #623:sp|O60243-2|H6ST1_HUMAN Isoform 2 of Heparan-sulfate 6-O-sulfotransferase 1 OS=Homo sapiens OX=9606 GN=HS6ST1 ID: lcl|Query_45210 Length: 249
Subject #624:sp|Q9UHF3|NAT8B_HUMAN Putative N-acetyltransferase 8B OS=Homo sapiens OX=9606 GN=NAT8B PE=5 SV=1 ID: lcl|Query_45211 Length: 227
Subject #625:sp|A0PJZ3|GXLT2_HUMAN Glucoside xylosyltransferase 2 OS=Homo sapiens OX=9606 GN=GXYLT2 PE=2 SV=2 ID: lcl|Query_45212 Length: 443
Subject #626:sp|O95395|GCNT3_HUMAN Beta-1,3-galactosyl-O-glycosyl-glycoprotein beta-1,6-N-acetylglucosaminyltransferase 3 OS=Homo sapiens OX=9606 GN=GCNT3 PE=2 SV=1 ID: lcl|Query_45213 Length: 438
Subject #627:sp|Q8NAT1|PMGT2_HUMAN Protein O-linked-mannose beta-1,4-N-acetylglucosaminyltransferase 2 OS=Homo sapiens OX=9606 GN=POMGNT2 PE=1 SV=1 ID: lcl|Query_45214 Length: 580
Subject #628:sp|Q13241|KLRD1_HUMAN Natural killer cells antigen CD94 OS=Homo sapiens OX=9606 GN=KLRD1 PE=1 SV=2 ID: lcl|Query_45215 Length: 179
Subject #629:sp|Q13241-2|KLRD1_HUMAN Isoform 2 of Natural killer cells antigen CD94 OS=Homo sapiens OX=9606 GN=KLRD1 ID: lcl|Query_45216 Length: 180
Subject #630:sp|Q13241-3|KLRD1_HUMAN Isoform 3 of Natural killer cells antigen CD94 OS=Homo sapiens OX=9606 GN=KLRD1 ID: lcl|Query_45217 Length: 148
Subject #631:sp|Q96AD5|PLPL2_HUMAN Patatin-like phospholipase domain-containing protein 2 OS=Homo sapiens OX=9606 GN=PNPLA2 PE=1 SV=1 ID: lcl|Query_45218 Length: 504
Subject #632:sp|Q96AD5-2|PLPL2_HUMAN Isoform 2 of Patatin-like phospholipase domain-containing protein 2 OS=Homo sapiens OX=9606 GN=PNPLA2 ID: lcl|Query_45219 Length: 180
Subject #633:sp|Q7L311|ARMX2_HUMAN Armadillo repeat-containing X-linked protein 2 OS=Homo sapiens OX=9606 GN=ARMCX2 PE=2 SV=1 ID: lcl|Query_45220 Length: 632
Subject #634:sp|P26718|NKG2D_HUMAN NKG2-D type II integral membrane protein OS=Homo sapiens OX=9606 GN=KLRK1 PE=1 SV=1 ID: lcl|Query_45221 Length: 216
Subject #635:sp|Q02742|GCNT1_HUMAN Beta-1,3-galactosyl-O-glycosyl-glycoprotein beta-1,6-N-acetylglucosaminyltransferase OS=Homo sapiens OX=9606 GN=GCNT1 PE=1 SV=2 ID: lcl|Query_45222 Length: 428
Subject #636:sp|P78380|OLR1_HUMAN Oxidized low-density lipoprotein receptor 1 OS=Homo sapiens OX=9606 GN=OLR1 PE=1 SV=1 ID: lcl|Query_45223 Length: 273
Subject #637:sp|P78380-2|OLR1_HUMAN Isoform 2 of Oxidized low-density lipoprotein receptor 1 OS=Homo sapiens OX=9606 GN=OLR1 ID: lcl|Query_45224 Length: 181
Subject #638:sp|P78380-3|OLR1_HUMAN Isoform 3 of Oxidized low-density lipoprotein receptor 1 OS=Homo sapiens OX=9606 GN=OLR1 ID: lcl|Query_45225 Length: 189
Subject #639:sp|Q5U4P2|ASPH1_HUMAN Aspartate beta-hydroxylase domain-containing protein 1 OS=Homo sapiens OX=9606 GN=ASPHD1 PE=1 SV=3 ID: lcl|Query_45226 Length: 390
Subject #640:sp|Q07444|NKG2E_HUMAN NKG2-E type II integral membrane protein OS=Homo sapiens OX=9606 GN=KLRC3 PE=2 SV=3 ID: lcl|Query_45227 Length: 240
Subject #641:sp|Q07444-2|NKG2E_HUMAN Isoform NKG2-H of NKG2-E type II integral membrane protein OS=Homo sapiens OX=9606 GN=KLRC3 ID: lcl|Query_45228 Length: 257
Subject #642:sp|Q9NWQ8|PHAG1_HUMAN Phosphoprotein associated with glycosphingolipid-enriched microdomains 1 OS=Homo sapiens OX=9606 GN=PAG1 PE=1 SV=2 ID: lcl|Query_45229 Length: 432
Subject #643:sp|O43736|ITM2A_HUMAN Integral membrane protein 2A OS=Homo sapiens OX=9606 GN=ITM2A PE=1 SV=2 ID: lcl|Query_45230 Length: 263
Subject #644:sp|O43736-2|ITM2A_HUMAN Isoform 2 of Integral membrane protein 2A OS=Homo sapiens OX=9606 GN=ITM2A ID: lcl|Query_45231 Length: 219
Subject #645:sp|Q4G148|GXLT1_HUMAN Glucoside xylosyltransferase 1 OS=Homo sapiens OX=9606 GN=GXYLT1 PE=1 SV=2 ID: lcl|Query_45232 Length: 440
Subject #646:sp|Q4G148-2|GXLT1_HUMAN Isoform 2 of Glucoside xylosyltransferase 1 OS=Homo sapiens OX=9606 GN=GXYLT1 ID: lcl|Query_45233 Length: 409
Subject #647:sp|P55073|IOD3_HUMAN Thyroxine 5-deiodinase OS=Homo sapiens OX=9606 GN=DIO3 PE=1 SV=4 ID: lcl|Query_45234 Length: 304
Subject #648:sp|Q9HC10|OTOF_HUMAN Otoferlin OS=Homo sapiens OX=9606 GN=OTOF PE=1 SV=3 ID: lcl|Query_45235 Length: 1997
Subject #649:sp|Q9HC10-2|OTOF_HUMAN Isoform 2 of Otoferlin OS=Homo sapiens OX=9606 GN=OTOF ID: lcl|Query_45236 Length: 1230
Subject #650:sp|Q9HC10-3|OTOF_HUMAN Isoform 3 of Otoferlin OS=Homo sapiens OX=9606 GN=OTOF ID: lcl|Query_45237 Length: 1307
Subject #651:sp|Q9HC10-4|OTOF_HUMAN Isoform 4 of Otoferlin OS=Homo sapiens OX=9606 GN=OTOF ID: lcl|Query_45238 Length: 1230
Subject #652:sp|Q9HC10-5|OTOF_HUMAN Isoform 5 of Otoferlin OS=Homo sapiens OX=9606 GN=OTOF ID: lcl|Query_45239 Length: 1997
Subject #653:sp|O43908|NKG2F_HUMAN NKG2-F type II integral membrane protein OS=Homo sapiens OX=9606 GN=KLRC4 PE=2 SV=2 ID: lcl|Query_45240 Length: 158
Subject #654:sp|Q8TB68|PRR7_HUMAN Proline-rich protein 7 OS=Homo sapiens OX=9606 GN=PRR7 PE=1 SV=1 ID: lcl|Query_45241 Length: 274
Subject #655:sp|Q8TB68-2|PRR7_HUMAN Isoform 2 of Proline-rich protein 7 OS=Homo sapiens OX=9606 GN=PRR7 ID: lcl|Query_45242 Length: 253
Subject #656:sp|Q01628|IFM3_HUMAN Interferon-induced transmembrane protein 3 OS=Homo sapiens OX=9606 GN=IFITM3 PE=1 SV=2 ID: lcl|Query_45243 Length: 133
Subject #657:sp|P42857|NSG1_HUMAN Neuronal vesicle trafficking-associated protein 1 OS=Homo sapiens OX=9606 GN=NSG1 PE=1 SV=1 ID: lcl|Query_45244 Length: 185
Subject #658:sp|P42857-2|NSG1_HUMAN Isoform 2 of Neuronal vesicle trafficking-associated protein 1 OS=Homo sapiens OX=9606 GN=NSG1 ID: lcl|Query_45245 Length: 146
Subject #659:sp|P08473|NEP_HUMAN Neprilysin OS=Homo sapiens OX=9606 GN=MME PE=1 SV=2 ID: lcl|Query_45246 Length: 750
Subject #660:sp|P78562|PHEX_HUMAN Phosphate-regulating neutral endopeptidase PHEX OS=Homo sapiens OX=9606 GN=PHEX PE=1 SV=1 ID: lcl|Query_45247 Length: 749
Subject #661:sp|Q9UJ14|GGT7_HUMAN Glutathione hydrolase 7 OS=Homo sapiens OX=9606 GN=GGT7 PE=1 SV=2 ID: lcl|Query_45248 Length: 662
Subject #662:sp|Q9UJ14-4|GGT7_HUMAN Isoform 2 of Glutathione hydrolase 7 OS=Homo sapiens OX=9606 GN=GGT7 ID: lcl|Query_45249 Length: 213
Subject #663:sp|Q9UJ14-5|GGT7_HUMAN Isoform 3 of Glutathione hydrolase 7 OS=Homo sapiens OX=9606 GN=GGT7 ID: lcl|Query_45250 Length: 251
Subject #664:sp|Q9UJ14-6|GGT7_HUMAN Isoform 4 of Glutathione hydrolase 7 OS=Homo sapiens OX=9606 GN=GGT7 ID: lcl|Query_45251 Length: 142
Subject #665:sp|Q7Z7M9|GALT5_HUMAN Polypeptide N-acetylgalactosaminyltransferase 5 OS=Homo sapiens OX=9606 GN=GALNT5 PE=1 SV=1 ID: lcl|Query_45252 Length: 940
Subject #666:sp|P26717|NKG2C_HUMAN NKG2-C type II integral membrane protein OS=Homo sapiens OX=9606 GN=KLRC2 PE=1 SV=2 ID: lcl|Query_45253 Length: 231
Subject #667:sp|P0C6T2|OST4_HUMAN Dolichyl-diphosphooligosaccharide--protein glycosyltransferase subunit 4 OS=Homo sapiens OX=9606 GN=OST4 PE=1 SV=1 ID: lcl|Query_45254 Length: 37
Subject #668:sp|P36269|GGT5_HUMAN Glutathione hydrolase 5 proenzyme OS=Homo sapiens OX=9606 GN=GGT5 PE=1 SV=2 ID: lcl|Query_45255 Length: 586
Subject #669:sp|P36269-2|GGT5_HUMAN Isoform 2 of Glutathione hydrolase 5 proenzyme OS=Homo sapiens OX=9606 GN=GGT5 ID: lcl|Query_45256 Length: 554
Subject #670:sp|P36269-3|GGT5_HUMAN Isoform 3 of Glutathione hydrolase 5 proenzyme OS=Homo sapiens OX=9606 GN=GGT5 ID: lcl|Query_45257 Length: 587
Subject #671:sp|Q8WVQ1|CANT1_HUMAN Soluble calcium-activated nucleotidase 1 OS=Homo sapiens OX=9606 GN=CANT1 PE=1 SV=1 ID: lcl|Query_45258 Length: 401
Subject #672:sp|Q8WVQ1-2|CANT1_HUMAN Isoform 2 of Soluble calcium-activated nucleotidase 1 OS=Homo sapiens OX=9606 GN=CANT1 ID: lcl|Query_45259 Length: 245
Subject #673:sp|Q8WVQ1-3|CANT1_HUMAN Isoform 3 of Soluble calcium-activated nucleotidase 1 OS=Homo sapiens OX=9606 GN=CANT1 ID: lcl|Query_45260 Length: 350
Subject #674:sp|P28907|CD38_HUMAN ADP-ribosyl cyclase/cyclic ADP-ribose hydrolase 1 OS=Homo sapiens OX=9606 GN=CD38 PE=1 SV=2 ID: lcl|Query_45261 Length: 300
Subject #675:sp|P28907-2|CD38_HUMAN Isoform 2 of ADP-ribosyl cyclase/cyclic ADP-ribose hydrolase 1 OS=Homo sapiens OX=9606 GN=CD38 ID: lcl|Query_45262 Length: 122
Subject #676:sp|O00461|GOLI4_HUMAN Golgi integral membrane protein 4 OS=Homo sapiens OX=9606 GN=GOLIM4 PE=1 SV=1 ID: lcl|Query_45263 Length: 696
Subject #677:sp|Q96MM7|H6ST2_HUMAN Heparan-sulfate 6-O-sulfotransferase 2 OS=Homo sapiens OX=9606 GN=HS6ST2 PE=1 SV=2 ID: lcl|Query_45264 Length: 605
Subject #678:sp|Q96MM7-2|H6ST2_HUMAN Isoform 2 of Heparan-sulfate 6-O-sulfotransferase 2 OS=Homo sapiens OX=9606 GN=HS6ST2 ID: lcl|Query_45265 Length: 459
Subject #679:sp|Q96MM7-3|H6ST2_HUMAN Isoform 3 of Heparan-sulfate 6-O-sulfotransferase 2 OS=Homo sapiens OX=9606 GN=HS6ST2 ID: lcl|Query_45266 Length: 499
Subject #680:sp|Q96MM7-4|H6ST2_HUMAN Isoform 4 of Heparan-sulfate 6-O-sulfotransferase 2 OS=Homo sapiens OX=9606 GN=HS6ST2 ID: lcl|Query_45267 Length: 645
Subject #681:sp|Q8N5D6|GBGT1_HUMAN Globoside alpha-1,3-N-acetylgalactosaminyltransferase 1 OS=Homo sapiens OX=9606 GN=GBGT1 PE=2 SV=2 ID: lcl|Query_45268 Length: 347
Subject #682:sp|Q8N5D6-2|GBGT1_HUMAN Isoform 2 of Globoside alpha-1,3-N-acetylgalactosaminyltransferase 1 OS=Homo sapiens OX=9606 GN=GBGT1 ID: lcl|Query_45269 Length: 294
Subject #683:sp|Q8N5D6-3|GBGT1_HUMAN Isoform 3 of Globoside alpha-1,3-N-acetylgalactosaminyltransferase 1 OS=Homo sapiens OX=9606 GN=GBGT1 ID: lcl|Query_45270 Length: 330
Subject #684:sp|Q8IWV1|LAX1_HUMAN Lymphocyte transmembrane adapter 1 OS=Homo sapiens OX=9606 GN=LAX1 PE=1 SV=1 ID: lcl|Query_45271 Length: 398
Subject #685:sp|Q8IWV1-2|LAX1_HUMAN Isoform 2 of Lymphocyte transmembrane adapter 1 OS=Homo sapiens OX=9606 GN=LAX1 ID: lcl|Query_45272 Length: 322
Subject #686:sp|Q8IWV1-3|LAX1_HUMAN Isoform 3 of Lymphocyte transmembrane adapter 1 OS=Homo sapiens OX=9606 GN=LAX1 ID: lcl|Query_45273 Length: 382
Subject #687:sp|Q9NXG6|P4HTM_HUMAN Transmembrane prolyl 4-hydroxylase OS=Homo sapiens OX=9606 GN=P4HTM PE=1 SV=2 ID: lcl|Query_45274 Length: 502
Subject #688:sp|Q9NXG6-2|P4HTM_HUMAN Isoform 2 of Transmembrane prolyl 4-hydroxylase OS=Homo sapiens OX=9606 GN=P4HTM ID: lcl|Query_45275 Length: 423
Subject #689:sp|Q9NXG6-3|P4HTM_HUMAN Isoform 3 of Transmembrane prolyl 4-hydroxylase OS=Homo sapiens OX=9606 GN=P4HTM ID: lcl|Query_45276 Length: 563
Subject #690:sp|Q9NZ08|ERAP1_HUMAN Endoplasmic reticulum aminopeptidase 1 OS=Homo sapiens OX=9606 GN=ERAP1 PE=1 SV=3 ID: lcl|Query_45277 Length: 941
Subject #691:sp|Q9NZ08-2|ERAP1_HUMAN Isoform 2 of Endoplasmic reticulum aminopeptidase 1 OS=Homo sapiens OX=9606 GN=ERAP1 ID: lcl|Query_45278 Length: 948
Subject #692:sp|Q9GZY6|NTAL_HUMAN Linker for activation of T-cells family member 2 OS=Homo sapiens OX=9606 GN=LAT2 PE=1 SV=1 ID: lcl|Query_45279 Length: 243
Subject #693:sp|Q9GZY6-2|NTAL_HUMAN Isoform 2 of Linker for activation of T-cells family member 2 OS=Homo sapiens OX=9606 GN=LAT2 ID: lcl|Query_45280 Length: 111
Subject #694:sp|P14410|SUIS_HUMAN Sucrase-isomaltase, intestinal OS=Homo sapiens OX=9606 GN=SI PE=1 SV=6 ID: lcl|Query_45281 Length: 1827
Subject #695:sp|Q8NBV8|SYT8_HUMAN Synaptotagmin-8 OS=Homo sapiens OX=9606 GN=SYT8 PE=2 SV=4 ID: lcl|Query_45282 Length: 401
Subject #696:sp|Q8NBV8-1|SYT8_HUMAN Isoform 1 of Synaptotagmin-8 OS=Homo sapiens OX=9606 GN=SYT8 ID: lcl|Query_45283 Length: 172
Subject #697:sp|Q9H2S6|TNMD_HUMAN Tenomodulin OS=Homo sapiens OX=9606 GN=TNMD PE=1 SV=1 ID: lcl|Query_45284 Length: 317
Subject #698:sp|Q9H2S6-2|TNMD_HUMAN Isoform 2 of Tenomodulin OS=Homo sapiens OX=9606 GN=TNMD ID: lcl|Query_45285 Length: 207
Subject #699:sp|Q9H2S6-3|TNMD_HUMAN Isoform 3 of Tenomodulin OS=Homo sapiens OX=9606 GN=TNMD ID: lcl|Query_45286 Length: 254
Subject #700:sp|Q9UKU6|TRHDE_HUMAN Thyrotropin-releasing hormone-degrading ectoenzyme OS=Homo sapiens OX=9606 GN=TRHDE PE=2 SV=1 ID: lcl|Query_45287 Length: 1024
Subject #701:sp|Q96LD1|SGCZ_HUMAN Zeta-sarcoglycan OS=Homo sapiens OX=9606 GN=SGCZ PE=2 SV=1 ID: lcl|Query_45288 Length: 299
Subject #702:sp|Q96LD1-2|SGCZ_HUMAN Isoform 2 of Zeta-sarcoglycan OS=Homo sapiens OX=9606 GN=SGCZ ID: lcl|Query_45289 Length: 312
Subject #703:sp|O43557|TNF14_HUMAN Tumor necrosis factor ligand superfamily member 14 OS=Homo sapiens OX=9606 GN=TNFSF14 PE=1 SV=2 ID: lcl|Query_45290 Length: 240
Subject #704:sp|O43557-2|TNF14_HUMAN Isoform 2 of Tumor necrosis factor ligand superfamily member 14 OS=Homo sapiens OX=9606 GN=TNFSF14 ID: lcl|Query_45291 Length: 204
Subject #705:sp|O95210|STBD1_HUMAN Starch-binding domain-containing protein 1 OS=Homo sapiens OX=9606 GN=STBD1 PE=1 SV=1 ID: lcl|Query_45292 Length: 358
Subject #706:sp|P32971|TNFL8_HUMAN Tumor necrosis factor ligand superfamily member 8 OS=Homo sapiens OX=9606 GN=TNFSF8 PE=2 SV=1 ID: lcl|Query_45293 Length: 234
Subject #707:sp|Q6ZMR5|TM11A_HUMAN Transmembrane protease serine 11A OS=Homo sapiens OX=9606 GN=TMPRSS11A PE=1 SV=1 ID: lcl|Query_45294 Length: 421
Subject #708:sp|Q6ZMR5-2|TM11A_HUMAN Isoform 2 of Transmembrane protease serine 11A OS=Homo sapiens OX=9606 GN=TMPRSS11A ID: lcl|Query_45295 Length: 418
Subject #709:sp|Q9NT68|TEN2_HUMAN Teneurin-2 OS=Homo sapiens OX=9606 GN=TENM2 PE=1 SV=3 ID: lcl|Query_45296 Length: 2774
Subject #710:sp|Q9NT68-2|TEN2_HUMAN Isoform 2 of Teneurin-2 OS=Homo sapiens OX=9606 GN=TENM2 ID: lcl|Query_45297 Length: 2637
Subject #711:sp|Q9Y3Q0|NALD2_HUMAN N-acetylated-alpha-linked acidic dipeptidase 2 OS=Homo sapiens OX=9606 GN=NAALAD2 PE=1 SV=1 ID: lcl|Query_45298 Length: 740
Subject #712:sp|Q9Y3Q0-2|NALD2_HUMAN Isoform 2 of N-acetylated-alpha-linked acidic dipeptidase 2 OS=Homo sapiens OX=9606 GN=NAALAD2 ID: lcl|Query_45299 Length: 305
Subject #713:sp|Q8IV08|PLD3_HUMAN 5'-3' exonuclease PLD3 OS=Homo sapiens OX=9606 GN=PLD3 PE=1 SV=1 ID: lcl|Query_45300 Length: 490
Subject #714:sp|Q96BZ4|PLD4_HUMAN 5'-3' exonuclease PLD4 OS=Homo sapiens OX=9606 GN=PLD4 PE=2 SV=2 ID: lcl|Query_45301 Length: 506
Subject #715:sp|Q13724|MOGS_HUMAN Mannosyl-oligosaccharide glucosidase OS=Homo sapiens OX=9606 GN=MOGS PE=1 SV=5 ID: lcl|Query_45302 Length: 837
Subject #716:sp|Q13724-2|MOGS_HUMAN Isoform 2 of Mannosyl-oligosaccharide glucosidase OS=Homo sapiens OX=9606 GN=MOGS ID: lcl|Query_45303 Length: 731
Subject #717:sp|Q9BY50|SC11C_HUMAN Signal peptidase complex catalytic subunit SEC11C OS=Homo sapiens OX=9606 GN=SEC11C PE=1 SV=3 ID: lcl|Query_45304 Length: 192
Subject #718:sp|O43508|TNF12_HUMAN Tumor necrosis factor ligand superfamily member 12 OS=Homo sapiens OX=9606 GN=TNFSF12 PE=1 SV=1 ID: lcl|Query_45305 Length: 249
Subject #719:sp|O43508-2|TNF12_HUMAN Isoform TWE-PRIL of Tumor necrosis factor ligand superfamily member 12 OS=Homo sapiens OX=9606 GN=TNFSF12 ID: lcl|Query_45306 Length: 330
Subject #720:sp|O14836|TR13B_HUMAN Tumor necrosis factor receptor superfamily member 13B OS=Homo sapiens OX=9606 GN=TNFRSF13B PE=1 SV=1 ID: lcl|Query_45307 Length: 293
Subject #721:sp|O14836-2|TR13B_HUMAN Isoform 2 of Tumor necrosis factor receptor superfamily member 13B OS=Homo sapiens OX=9606 GN=TNFRSF13B ID: lcl|Query_45308 Length: 247
Subject #722:sp|O14836-3|TR13B_HUMAN Isoform 3 of Tumor necrosis factor receptor superfamily member 13B OS=Homo sapiens OX=9606 GN=TNFRSF13B ID: lcl|Query_45309 Length: 176
Subject #723:sp|O00559|RCAS1_HUMAN Receptor-binding cancer antigen expressed on SiSo cells OS=Homo sapiens OX=9606 GN=EBAG9 PE=1 SV=1 ID: lcl|Query_45310 Length: 213
Subject #724:sp|O00559-2|RCAS1_HUMAN Isoform 2 of Receptor-binding cancer antigen expressed on SiSo cells OS=Homo sapiens OX=9606 GN=EBAG9 ID: lcl|Query_45311 Length: 258
Subject #725:sp|P57727|TMPS3_HUMAN Transmembrane protease serine 3 OS=Homo sapiens OX=9606 GN=TMPRSS3 PE=1 SV=2 ID: lcl|Query_45312 Length: 454
Subject #726:sp|P57727-2|TMPS3_HUMAN Isoform B of Transmembrane protease serine 3 OS=Homo sapiens OX=9606 GN=TMPRSS3 ID: lcl|Query_45313 Length: 327
Subject #727:sp|P57727-3|TMPS3_HUMAN Isoform D of Transmembrane protease serine 3 OS=Homo sapiens OX=9606 GN=TMPRSS3 ID: lcl|Query_45314 Length: 344
Subject #728:sp|P57727-4|TMPS3_HUMAN Isoform T of Transmembrane protease serine 3 OS=Homo sapiens OX=9606 GN=TMPRSS3 ID: lcl|Query_45315 Length: 293
Subject #729:sp|P57727-5|TMPS3_HUMAN Isoform E of Transmembrane protease serine 3 OS=Homo sapiens OX=9606 GN=TMPRSS3 ID: lcl|Query_45316 Length: 453
Subject #730:sp|P57727-6|TMPS3_HUMAN Isoform 6 of Transmembrane protease serine 3 OS=Homo sapiens OX=9606 GN=TMPRSS3 ID: lcl|Query_45317 Length: 538
Subject #731:sp|P02786|TFR1_HUMAN Transferrin receptor protein 1 OS=Homo sapiens OX=9606 GN=TFRC PE=1 SV=2 ID: lcl|Query_45318 Length: 760
Subject #732:sp|Q9Y275|TN13B_HUMAN Tumor necrosis factor ligand superfamily member 13B OS=Homo sapiens OX=9606 GN=TNFSF13B PE=1 SV=1 ID: lcl|Query_45319 Length: 285
Subject #733:sp|Q9Y275-2|TN13B_HUMAN Isoform 2 of Tumor necrosis factor ligand superfamily member 13B OS=Homo sapiens OX=9606 GN=TNFSF13B ID: lcl|Query_45320 Length: 266
Subject #734:sp|Q9Y275-3|TN13B_HUMAN Isoform 3 of Tumor necrosis factor ligand superfamily member 13B OS=Homo sapiens OX=9606 GN=TNFSF13B ID: lcl|Query_45321 Length: 164
Subject #735:sp|Q13326|SGCG_HUMAN Gamma-sarcoglycan OS=Homo sapiens OX=9606 GN=SGCG PE=1 SV=4 ID: lcl|Query_45322 Length: 291
Subject #736:sp|Q6ZMJ2|SCAR5_HUMAN Scavenger receptor class A member 5 OS=Homo sapiens OX=9606 GN=SCARA5 PE=2 SV=1 ID: lcl|Query_45323 Length: 495
Subject #737:sp|Q6ZMJ2-2|SCAR5_HUMAN Isoform 2 of Scavenger receptor class A member 5 OS=Homo sapiens OX=9606 GN=SCARA5 ID: lcl|Query_45324 Length: 400
Subject #738:sp|Q6ZMJ2-3|SCAR5_HUMAN Isoform 3 of Scavenger receptor class A member 5 OS=Homo sapiens OX=9606 GN=SCARA5 ID: lcl|Query_45325 Length: 357
Subject #739:sp|Q6ZMJ2-4|SCAR5_HUMAN Isoform 4 of Scavenger receptor class A member 5 OS=Homo sapiens OX=9606 GN=SCARA5 ID: lcl|Query_45326 Length: 270
Subject #740:sp|Q969X2|SIA7F_HUMAN Alpha-N-acetylgalactosaminide alpha-2,6-sialyltransferase 6 OS=Homo sapiens OX=9606 GN=ST6GALNAC6 PE=1 SV=1 ID: lcl|Query_45327 Length: 333
Subject #741:sp|Q969X2-2|SIA7F_HUMAN Isoform 2 of Alpha-N-acetylgalactosaminide alpha-2,6-sialyltransferase 6 OS=Homo sapiens OX=9606 GN=ST6GALNAC6 ID: lcl|Query_45328 Length: 299
Subject #742:sp|Q969X2-3|SIA7F_HUMAN Isoform 3 of Alpha-N-acetylgalactosaminide alpha-2,6-sialyltransferase 6 OS=Homo sapiens OX=9606 GN=ST6GALNAC6 ID: lcl|Query_45329 Length: 374
Subject #743:sp|Q92187|SIA8D_HUMAN CMP-N-acetylneuraminate-poly-alpha-2,8-sialyltransferase OS=Homo sapiens OX=9606 GN=ST8SIA4 PE=1 SV=1 ID: lcl|Query_45330 Length: 359
Subject #744:sp|Q92187-2|SIA8D_HUMAN Isoform 2 of CMP-N-acetylneuraminate-poly-alpha-2,8-sialyltransferase OS=Homo sapiens OX=9606 GN=ST8SIA4 ID: lcl|Query_45331 Length: 168
Subject #745:sp|Q07837|SLC31_HUMAN Neutral and basic amino acid transport protein rBAT OS=Homo sapiens OX=9606 GN=SLC3A1 PE=1 SV=2 ID: lcl|Query_45332 Length: 685
Subject #746:sp|Q07837-2|SLC31_HUMAN Isoform B of Neutral and basic amino acid transport protein rBAT OS=Homo sapiens OX=9606 GN=SLC3A1 ID: lcl|Query_45333 Length: 407
Subject #747:sp|Q07837-3|SLC31_HUMAN Isoform C of Neutral and basic amino acid transport protein rBAT OS=Homo sapiens OX=9606 GN=SLC3A1 ID: lcl|Query_45334 Length: 391
Subject #748:sp|Q07837-4|SLC31_HUMAN Isoform D of Neutral and basic amino acid transport protein rBAT OS=Homo sapiens OX=9606 GN=SLC3A1 ID: lcl|Query_45335 Length: 316
Subject #749:sp|Q07837-5|SLC31_HUMAN Isoform E of Neutral and basic amino acid transport protein rBAT OS=Homo sapiens OX=9606 GN=SLC3A1 ID: lcl|Query_45336 Length: 502
Subject #750:sp|Q07837-6|SLC31_HUMAN Isoform F of Neutral and basic amino acid transport protein rBAT OS=Homo sapiens OX=9606 GN=SLC3A1 ID: lcl|Query_45337 Length: 564
Subject #751:sp|Q07837-7|SLC31_HUMAN Isoform G of Neutral and basic amino acid transport protein rBAT OS=Homo sapiens OX=9606 GN=SLC3A1 ID: lcl|Query_45338 Length: 551
Subject #752:sp|Q9Y287|ITM2B_HUMAN Integral membrane protein 2B OS=Homo sapiens OX=9606 GN=ITM2B PE=1 SV=1 ID: lcl|Query_45339 Length: 266
Subject #753:sp|Q9Y287-2|ITM2B_HUMAN Isoform 2 of Integral membrane protein 2B OS=Homo sapiens OX=9606 GN=ITM2B ID: lcl|Query_45340 Length: 160
Subject #754:sp|Q9NST1|PLPL3_HUMAN 1-acylglycerol-3-phosphate O-acyltransferase PNPLA3 OS=Homo sapiens OX=9606 GN=PNPLA3 PE=1 SV=2 ID: lcl|Query_45341 Length: 481
Subject #755:sp|Q9NST1-2|PLPL3_HUMAN Isoform 2 of 1-acylglycerol-3-phosphate O-acyltransferase PNPLA3 OS=Homo sapiens OX=9606 GN=PNPLA3 ID: lcl|Query_45342 Length: 477
Subject #756:sp|O60507|TPST1_HUMAN Protein-tyrosine sulfotransferase 1 OS=Homo sapiens OX=9606 GN=TPST1 PE=1 SV=1 ID: lcl|Query_45343 Length: 370
Subject #757:sp|Q9UH99|SUN2_HUMAN SUN domain-containing protein 2 OS=Homo sapiens OX=9606 GN=SUN2 PE=1 SV=3 ID: lcl|Query_45344 Length: 717
Subject #758:sp|Q9UH99-2|SUN2_HUMAN Isoform 2 of SUN domain-containing protein 2 OS=Homo sapiens OX=9606 GN=SUN2 ID: lcl|Query_45345 Length: 738
Subject #759:sp|Q9UH99-3|SUN2_HUMAN Isoform 3 of SUN domain-containing protein 2 OS=Homo sapiens OX=9606 GN=SUN2 ID: lcl|Query_45346 Length: 713
Subject #760:sp|Q8TE99|PXYP1_HUMAN 2-phosphoxylose phosphatase 1 OS=Homo sapiens OX=9606 GN=PXYLP1 PE=1 SV=1 ID: lcl|Query_45347 Length: 480
Subject #761:sp|Q8TE99-2|PXYP1_HUMAN Isoform 2 of 2-phosphoxylose phosphatase 1 OS=Homo sapiens OX=9606 GN=PXYLP1 ID: lcl|Query_45348 Length: 464
Subject #762:sp|Q12884|SEPR_HUMAN Prolyl endopeptidase FAP OS=Homo sapiens OX=9606 GN=FAP PE=1 SV=5 ID: lcl|Query_45349 Length: 760
Subject #763:sp|Q12884-2|SEPR_HUMAN Isoform 2 of Prolyl endopeptidase FAP OS=Homo sapiens OX=9606 GN=FAP ID: lcl|Query_45350 Length: 239
Subject #764:sp|O60704|TPST2_HUMAN Protein-tyrosine sulfotransferase 2 OS=Homo sapiens OX=9606 GN=TPST2 PE=1 SV=1 ID: lcl|Query_45351 Length: 377
Subject #765:sp|Q9BQS2|SYT15_HUMAN Synaptotagmin-15 OS=Homo sapiens OX=9606 GN=SYT15 PE=2 SV=3 ID: lcl|Query_45352 Length: 421
Subject #766:sp|Q9BQS2-2|SYT15_HUMAN Isoform 2 of Synaptotagmin-15 OS=Homo sapiens OX=9606 GN=SYT15 ID: lcl|Query_45353 Length: 390
Subject #767:sp|Q9BQS2-3|SYT15_HUMAN Isoform 3 of Synaptotagmin-15 OS=Homo sapiens OX=9606 GN=SYT15 ID: lcl|Query_45354 Length: 474
Subject #768:sp|Q9BQS2-4|SYT15_HUMAN Isoform 4 of Synaptotagmin-15 OS=Homo sapiens OX=9606 GN=SYT15 ID: lcl|Query_45355 Length: 348
Subject #769:sp|Q8TC12|RDH11_HUMAN Retinol dehydrogenase 11 OS=Homo sapiens OX=9606 GN=RDH11 PE=1 SV=2 ID: lcl|Query_45356 Length: 318
Subject #770:sp|Q8TC12-2|RDH11_HUMAN Isoform 2 of Retinol dehydrogenase 11 OS=Homo sapiens OX=9606 GN=RDH11 ID: lcl|Query_45357 Length: 305
Subject #771:sp|Q8TC12-3|RDH11_HUMAN Isoform 3 of Retinol dehydrogenase 11 OS=Homo sapiens OX=9606 GN=RDH11 ID: lcl|Query_45358 Length: 248
Subject #772:sp|Q9Y274|SIA10_HUMAN Type 2 lactosamine alpha-2,3-sialyltransferase OS=Homo sapiens OX=9606 GN=ST3GAL6 PE=1 SV=1 ID: lcl|Query_45359 Length: 331
Subject #773:sp|Q9Y274-2|SIA10_HUMAN Isoform 2 of Type 2 lactosamine alpha-2,3-sialyltransferase OS=Homo sapiens OX=9606 GN=ST3GAL6 ID: lcl|Query_45360 Length: 213
Subject #774:sp|Q7RTY8|TMPS7_HUMAN Transmembrane protease serine 7 OS=Homo sapiens OX=9606 GN=TMPRSS7 PE=2 SV=3 ID: lcl|Query_45361 Length: 843
Subject #775:sp|Q7RTY8-2|TMPS7_HUMAN Isoform 2 of Transmembrane protease serine 7 OS=Homo sapiens OX=9606 GN=TMPRSS7 ID: lcl|Query_45362 Length: 717
Subject #776:sp|Q7RTY8-3|TMPS7_HUMAN Isoform 3 of Transmembrane protease serine 7 OS=Homo sapiens OX=9606 GN=TMPRSS7 ID: lcl|Query_45363 Length: 572
Subject #777:sp|Q7L5N7|PCAT2_HUMAN Lysophosphatidylcholine acyltransferase 2 OS=Homo sapiens OX=9606 GN=LPCAT2 PE=1 SV=1 ID: lcl|Query_45364 Length: 544
Subject #778:sp|Q7L5N7-2|PCAT2_HUMAN Isoform 2 of Lysophosphatidylcholine acyltransferase 2 OS=Homo sapiens OX=9606 GN=LPCAT2 ID: lcl|Query_45365 Length: 274
Subject #779:sp|Q96JF0|SIAT2_HUMAN Beta-galactoside alpha-2,6-sialyltransferase 2 OS=Homo sapiens OX=9606 GN=ST6GAL2 PE=1 SV=2 ID: lcl|Query_45366 Length: 529
Subject #780:sp|Q96JF0-2|SIAT2_HUMAN Isoform 2 of Beta-galactoside alpha-2,6-sialyltransferase 2 OS=Homo sapiens OX=9606 GN=ST6GAL2 ID: lcl|Query_45367 Length: 466
Subject #781:sp|Q92185|SIA8A_HUMAN Alpha-N-acetylneuraminide alpha-2,8-sialyltransferase OS=Homo sapiens OX=9606 GN=ST8SIA1 PE=1 SV=1 ID: lcl|Query_45368 Length: 356
Subject #782:sp|Q92185-2|SIA8A_HUMAN Isoform 2 of Alpha-N-acetylneuraminide alpha-2,8-sialyltransferase OS=Homo sapiens OX=9606 GN=ST8SIA1 ID: lcl|Query_45369 Length: 135
Subject #783:sp|Q9BVH7|SIA7E_HUMAN Alpha-N-acetylgalactosaminide alpha-2,6-sialyltransferase 5 OS=Homo sapiens OX=9606 GN=ST6GALNAC5 PE=2 SV=1 ID: lcl|Query_45370 Length: 336
Subject #784:sp|A6NLE4|SIM23_HUMAN Small integral membrane protein 23 OS=Homo sapiens OX=9606 GN=SMIM23 PE=2 SV=3 ID: lcl|Query_45371 Length: 172
Subject #785:sp|A6NDX4|YO011_HUMAN Putative transmembrane protein ENSP00000320207 OS=Homo sapiens OX=9606 PE=5 SV=1 ID: lcl|Query_45372 Length: 124
Subject #786:sp|O95502|NPTXR_HUMAN Neuronal pentraxin receptor OS=Homo sapiens OX=9606 GN=NPTXR PE=3 SV=2 ID: lcl|Query_45373 Length: 500
Subject #787:sp|Q9BYE2|TMPSD_HUMAN Transmembrane protease serine 13 OS=Homo sapiens OX=9606 GN=TMPRSS13 PE=2 SV=5 ID: lcl|Query_45374 Length: 586
Subject #788:sp|Q9BYE2-2|TMPSD_HUMAN Isoform 2 of Transmembrane protease serine 13 OS=Homo sapiens OX=9606 GN=TMPRSS13 ID: lcl|Query_45375 Length: 563
Subject #789:sp|Q9BYE2-3|TMPSD_HUMAN Isoform 3 of Transmembrane protease serine 13 OS=Homo sapiens OX=9606 GN=TMPRSS13 ID: lcl|Query_45376 Length: 532
Subject #790:sp|Q9BYE2-4|TMPSD_HUMAN Isoform 4 of Transmembrane protease serine 13 OS=Homo sapiens OX=9606 GN=TMPRSS13 ID: lcl|Query_45377 Length: 491
Subject #791:sp|Q9BYE2-6|TMPSD_HUMAN Isoform 6 of Transmembrane protease serine 13 OS=Homo sapiens OX=9606 GN=TMPRSS13 ID: lcl|Query_45378 Length: 567
Subject #792:sp|Q9NRS4|TMPS4_HUMAN Transmembrane protease serine 4 OS=Homo sapiens OX=9606 GN=TMPRSS4 PE=1 SV=2 ID: lcl|Query_45379 Length: 437
Subject #793:sp|Q9NRS4-2|TMPS4_HUMAN Isoform 2 of Transmembrane protease serine 4 OS=Homo sapiens OX=9606 GN=TMPRSS4 ID: lcl|Query_45380 Length: 432
Subject #794:sp|Q9NRS4-3|TMPS4_HUMAN Isoform 3 of Transmembrane protease serine 4 OS=Homo sapiens OX=9606 GN=TMPRSS4 ID: lcl|Query_45381 Length: 435
Subject #795:sp|Q9NRS4-4|TMPS4_HUMAN Isoform 4 of Transmembrane protease serine 4 OS=Homo sapiens OX=9606 GN=TMPRSS4 ID: lcl|Query_45382 Length: 397
Subject #796:sp|P0C7V7|SC11B_HUMAN Putative signal peptidase complex catalytic subunit SEC11B OS=Homo sapiens OX=9606 GN=SEC11B PE=5 SV=1 ID: lcl|Query_45383 Length: 166
Subject #797:sp|O94901|SUN1_HUMAN SUN domain-containing protein 1 OS=Homo sapiens OX=9606 GN=SUN1 PE=1 SV=3 ID: lcl|Query_45384 Length: 812
Subject #798:sp|O94901-2|SUN1_HUMAN Isoform 2 of SUN domain-containing protein 1 OS=Homo sapiens OX=9606 GN=SUN1 ID: lcl|Query_45385 Length: 257
Subject #799:sp|O94901-3|SUN1_HUMAN Isoform 3 of SUN domain-containing protein 1 OS=Homo sapiens OX=9606 GN=SUN1 ID: lcl|Query_45386 Length: 341
Subject #800:sp|O94901-4|SUN1_HUMAN Isoform 4 of SUN domain-containing protein 1 OS=Homo sapiens OX=9606 GN=SUN1 ID: lcl|Query_45387 Length: 109
Subject #801:sp|O94901-5|SUN1_HUMAN Isoform 5 of SUN domain-containing protein 1 OS=Homo sapiens OX=9606 GN=SUN1 ID: lcl|Query_45388 Length: 702
Subject #802:sp|O94901-6|SUN1_HUMAN Isoform 6 of SUN domain-containing protein 1 OS=Homo sapiens OX=9606 GN=SUN1 ID: lcl|Query_45389 Length: 682
Subject #803:sp|O94901-7|SUN1_HUMAN Isoform 7 of SUN domain-containing protein 1 OS=Homo sapiens OX=9606 GN=SUN1 ID: lcl|Query_45390 Length: 278
Subject #804:sp|O94901-8|SUN1_HUMAN Isoform 8 of SUN domain-containing protein 1 OS=Homo sapiens OX=9606 GN=SUN1 ID: lcl|Query_45391 Length: 785
Subject #805:sp|O94901-9|SUN1_HUMAN Isoform 9 of SUN domain-containing protein 1 OS=Homo sapiens OX=9606 GN=SUN1 ID: lcl|Query_45392 Length: 916
Subject #806:sp|Q96RJ3|TR13C_HUMAN Tumor necrosis factor receptor superfamily member 13C OS=Homo sapiens OX=9606 GN=TNFRSF13C PE=1 SV=1 ID: lcl|Query_45393 Length: 184
Subject #807:sp|Q96RJ3-2|TR13C_HUMAN Isoform 2 of Tumor necrosis factor receptor superfamily member 13C OS=Homo sapiens OX=9606 GN=TNFRSF13C ID: lcl|Query_45394 Length: 185
Subject #808:sp|Q6ZWK6|TM11F_HUMAN Transmembrane protease serine 11F OS=Homo sapiens OX=9606 GN=TMPRSS11F PE=2 SV=2 ID: lcl|Query_45395 Length: 438
Subject #809:sp|O60235|TM11D_HUMAN Transmembrane protease serine 11D OS=Homo sapiens OX=9606 GN=TMPRSS11D PE=1 SV=1 ID: lcl|Query_45396 Length: 418
Subject #810:sp|Q8NCL4|GALT6_HUMAN Polypeptide N-acetylgalactosaminyltransferase 6 OS=Homo sapiens OX=9606 GN=GALNT6 PE=2 SV=2 ID: lcl|Query_45397 Length: 622
Subject #811:sp|Q8NB59|SYT14_HUMAN Synaptotagmin-14 OS=Homo sapiens OX=9606 GN=SYT14 PE=1 SV=2 ID: lcl|Query_45398 Length: 555
Subject #812:sp|Q8NB59-2|SYT14_HUMAN Isoform 2 of Synaptotagmin-14 OS=Homo sapiens OX=9606 GN=SYT14 ID: lcl|Query_45399 Length: 457
Subject #813:sp|Q8NB59-3|SYT14_HUMAN Isoform 3 of Synaptotagmin-14 OS=Homo sapiens OX=9606 GN=SYT14 ID: lcl|Query_45400 Length: 517
Subject #814:sp|Q8NB59-4|SYT14_HUMAN Isoform 4 of Synaptotagmin-14 OS=Homo sapiens OX=9606 GN=SYT14 ID: lcl|Query_45401 Length: 265
Subject #815:sp|Q8NB59-5|SYT14_HUMAN Isoform 5 of Synaptotagmin-14 OS=Homo sapiens OX=9606 GN=SYT14 ID: lcl|Query_45402 Length: 581
Subject #816:sp|Q8NB59-6|SYT14_HUMAN Isoform 6 of Synaptotagmin-14 OS=Homo sapiens OX=9606 GN=SYT14 ID: lcl|Query_45403 Length: 574
Subject #817:sp|Q8NB59-7|SYT14_HUMAN Isoform 7 of Synaptotagmin-14 OS=Homo sapiens OX=9606 GN=SYT14 ID: lcl|Query_45404 Length: 619
Subject #818:sp|P48023|TNFL6_HUMAN Tumor necrosis factor ligand superfamily member 6 OS=Homo sapiens OX=9606 GN=FASLG PE=1 SV=1 ID: lcl|Query_45405 Length: 281
Subject #819:sp|P48023-2|TNFL6_HUMAN Isoform 2 of Tumor necrosis factor ligand superfamily member 6 OS=Homo sapiens OX=9606 GN=FASLG ID: lcl|Query_45406 Length: 127
Subject #820:sp|Q02223|TNR17_HUMAN Tumor necrosis factor receptor superfamily member 17 OS=Homo sapiens OX=9606 GN=TNFRSF17 PE=1 SV=2 ID: lcl|Query_45407 Length: 184
Subject #821:sp|Q02223-2|TNR17_HUMAN Isoform 2 of Tumor necrosis factor receptor superfamily member 17 OS=Homo sapiens OX=9606 GN=TNFRSF17 ID: lcl|Query_45408 Length: 135
Subject #822:sp|Q8TAV4|STML3_HUMAN Stomatin-like protein 3 OS=Homo sapiens OX=9606 GN=STOML3 PE=2 SV=1 ID: lcl|Query_45409 Length: 291
Subject #823:sp|Q8TAV4-2|STML3_HUMAN Isoform 2 of Stomatin-like protein 3 OS=Homo sapiens OX=9606 GN=STOML3 ID: lcl|Query_45410 Length: 282
Subject #824:sp|O15393|TMPS2_HUMAN Transmembrane protease serine 2 OS=Homo sapiens OX=9606 GN=TMPRSS2 PE=1 SV=3 ID: lcl|Query_45411 Length: 492
Subject #825:sp|O15393-2|TMPS2_HUMAN Isoform 2 of Transmembrane protease serine 2 OS=Homo sapiens OX=9606 GN=TMPRSS2 ID: lcl|Query_45412 Length: 529
Subject #826:sp|Q7Z410|TMPS9_HUMAN Transmembrane protease serine 9 OS=Homo sapiens OX=9606 GN=TMPRSS9 PE=1 SV=2 ID: lcl|Query_45413 Length: 1059
Subject #827:sp|Q9H1C3|GL8D2_HUMAN Glycosyltransferase 8 domain-containing protein 2 OS=Homo sapiens OX=9606 GN=GLT8D2 PE=2 SV=1 ID: lcl|Query_45414 Length: 349
Subject #828:sp|P49788|TIG1_HUMAN Retinoic acid receptor responder protein 1 OS=Homo sapiens OX=9606 GN=RARRES1 PE=1 SV=2 ID: lcl|Query_45415 Length: 294
Subject #829:sp|P49788-2|TIG1_HUMAN Isoform 1 of Retinoic acid receptor responder protein 1 OS=Homo sapiens OX=9606 GN=RARRES1 ID: lcl|Query_45416 Length: 228
Subject #830:sp|Q9P291|ARMX1_HUMAN Armadillo repeat-containing X-linked protein 1 OS=Homo sapiens OX=9606 GN=ARMCX1 PE=1 SV=1 ID: lcl|Query_45417 Length: 453
Subject #831:sp|Q9Y5Y6|ST14_HUMAN Suppressor of tumorigenicity 14 protein OS=Homo sapiens OX=9606 GN=ST14 PE=1 SV=2 ID: lcl|Query_45418 Length: 855
Subject #832:sp|Q9BX97|PLVAP_HUMAN Plasmalemma vesicle-associated protein OS=Homo sapiens OX=9606 GN=PLVAP PE=1 SV=1 ID: lcl|Query_45419 Length: 442
Subject #833:sp|Q11203|SIAT6_HUMAN CMP-N-acetylneuraminate-beta-1,4-galactoside alpha-2,3-sialyltransferase OS=Homo sapiens OX=9606 GN=ST3GAL3 PE=1 SV=1 ID: lcl|Query_45420 Length: 375
Subject #834:sp|Q11203-2|SIAT6_HUMAN Isoform A1 of CMP-N-acetylneuraminate-beta-1,4-galactoside alpha-2,3-sialyltransferase OS=Homo sapiens OX=9606 GN=ST3GAL3 ID: lcl|Query_45421 Length: 390
Subject #835:sp|Q11203-3|SIAT6_HUMAN Isoform A7 of CMP-N-acetylneuraminate-beta-1,4-galactoside alpha-2,3-sialyltransferase OS=Homo sapiens OX=9606 GN=ST3GAL3 ID: lcl|Query_45422 Length: 170
Subject #836:sp|Q11203-4|SIAT6_HUMAN Isoform A8 of CMP-N-acetylneuraminate-beta-1,4-galactoside alpha-2,3-sialyltransferase OS=Homo sapiens OX=9606 GN=ST3GAL3 ID: lcl|Query_45423 Length: 444
Subject #837:sp|Q11203-5|SIAT6_HUMAN Isoform B1-90 of CMP-N-acetylneuraminate-beta-1,4-galactoside alpha-2,3-sialyltransferase OS=Homo sapiens OX=9606 GN=ST3GAL3 ID: lcl|Query_45424 Length: 345
Subject #838:sp|Q11203-6|SIAT6_HUMAN Isoform B1+32 of CMP-N-acetylneuraminate-beta-1,4-galactoside alpha-2,3-sialyltransferase OS=Homo sapiens OX=9606 GN=ST3GAL3 ID: lcl|Query_45425 Length: 189
Subject #839:sp|Q11203-7|SIAT6_HUMAN Isoform B3 of CMP-N-acetylneuraminate-beta-1,4-galactoside alpha-2,3-sialyltransferase OS=Homo sapiens OX=9606 GN=ST3GAL3 ID: lcl|Query_45426 Length: 344
Subject #840:sp|Q11203-8|SIAT6_HUMAN Isoform B4 of CMP-N-acetylneuraminate-beta-1,4-galactoside alpha-2,3-sialyltransferase OS=Homo sapiens OX=9606 GN=ST3GAL3 ID: lcl|Query_45427 Length: 277
Subject #841:sp|Q11203-9|SIAT6_HUMAN Isoform B4+173 of CMP-N-acetylneuraminate-beta-1,4-galactoside alpha-2,3-sialyltransferase OS=Homo sapiens OX=9606 GN=ST3GAL3 ID: lcl|Query_45428 Length: 115
Subject #842:sp|Q11203-10|SIAT6_HUMAN Isoform B5+26 of CMP-N-acetylneuraminate-beta-1,4-galactoside alpha-2,3-sialyltransferase OS=Homo sapiens OX=9606 GN=ST3GAL3 ID: lcl|Query_45429 Length: 186
Subject #843:sp|Q11203-11|SIAT6_HUMAN Isoform B5+173 of CMP-N-acetylneuraminate-beta-1,4-galactoside alpha-2,3-sialyltransferase OS=Homo sapiens OX=9606 GN=ST3GAL3 ID: lcl|Query_45430 Length: 121
Subject #844:sp|Q11203-12|SIAT6_HUMAN Isoform B7 of CMP-N-acetylneuraminate-beta-1,4-galactoside alpha-2,3-sialyltransferase OS=Homo sapiens OX=9606 GN=ST3GAL3 ID: lcl|Query_45431 Length: 155
Subject #845:sp|Q11203-13|SIAT6_HUMAN Isoform B8 of CMP-N-acetylneuraminate-beta-1,4-galactoside alpha-2,3-sialyltransferase OS=Homo sapiens OX=9606 GN=ST3GAL3 ID: lcl|Query_45432 Length: 429
Subject #846:sp|Q11203-14|SIAT6_HUMAN Isoform B10 of CMP-N-acetylneuraminate-beta-1,4-galactoside alpha-2,3-sialyltransferase OS=Homo sapiens OX=9606 GN=ST3GAL3 ID: lcl|Query_45433 Length: 151
Subject #847:sp|Q11203-15|SIAT6_HUMAN Isoform C1 of CMP-N-acetylneuraminate-beta-1,4-galactoside alpha-2,3-sialyltransferase OS=Homo sapiens OX=9606 GN=ST3GAL3 ID: lcl|Query_45434 Length: 359
Subject #848:sp|Q11203-16|SIAT6_HUMAN Isoform C4 of CMP-N-acetylneuraminate-beta-1,4-galactoside alpha-2,3-sialyltransferase OS=Homo sapiens OX=9606 GN=ST3GAL3 ID: lcl|Query_45435 Length: 261
Subject #849:sp|Q11203-17|SIAT6_HUMAN Isoform C5 of CMP-N-acetylneuraminate-beta-1,4-galactoside alpha-2,3-sialyltransferase OS=Homo sapiens OX=9606 GN=ST3GAL3 ID: lcl|Query_45436 Length: 186
Subject #850:sp|Q11203-18|SIAT6_HUMAN Isoform C7 of CMP-N-acetylneuraminate-beta-1,4-galactoside alpha-2,3-sialyltransferase OS=Homo sapiens OX=9606 GN=ST3GAL3 ID: lcl|Query_45437 Length: 139
Subject #851:sp|Q11203-19|SIAT6_HUMAN Isoform C8 of CMP-N-acetylneuraminate-beta-1,4-galactoside alpha-2,3-sialyltransferase OS=Homo sapiens OX=9606 GN=ST3GAL3 ID: lcl|Query_45438 Length: 413
Subject #852:sp|Q11203-20|SIAT6_HUMAN Isoform C9 of CMP-N-acetylneuraminate-beta-1,4-galactoside alpha-2,3-sialyltransferase OS=Homo sapiens OX=9606 GN=ST3GAL3 ID: lcl|Query_45439 Length: 228
Subject #853:sp|Q11203-21|SIAT6_HUMAN Isoform C11 of CMP-N-acetylneuraminate-beta-1,4-galactoside alpha-2,3-sialyltransferase OS=Homo sapiens OX=9606 GN=ST3GAL3 ID: lcl|Query_45440 Length: 230
Subject #854:sp|Q11203-22|SIAT6_HUMAN Isoform C12 of CMP-N-acetylneuraminate-beta-1,4-galactoside alpha-2,3-sialyltransferase OS=Homo sapiens OX=9606 GN=ST3GAL3 ID: lcl|Query_45441 Length: 101
Subject #855:sp|Q11203-23|SIAT6_HUMAN Isoform D2+26 of CMP-N-acetylneuraminate-beta-1,4-galactoside alpha-2,3-sialyltransferase OS=Homo sapiens OX=9606 GN=ST3GAL3 ID: lcl|Query_45442 Length: 185
Subject #856:sp|Q11203-24|SIAT6_HUMAN Isoform D5 of CMP-N-acetylneuraminate-beta-1,4-galactoside alpha-2,3-sialyltransferase OS=Homo sapiens OX=9606 GN=ST3GAL3 ID: lcl|Query_45443 Length: 201
Subject #857:sp|Q11203-25|SIAT6_HUMAN Isoform E1 of CMP-N-acetylneuraminate-beta-1,4-galactoside alpha-2,3-sialyltransferase OS=Homo sapiens OX=9606 GN=ST3GAL3 ID: lcl|Query_45444 Length: 43
Subject #858:sp|Q11203-26|SIAT6_HUMAN Isoform E3+32 of CMP-N-acetylneuraminate-beta-1,4-galactoside alpha-2,3-sialyltransferase OS=Homo sapiens OX=9606 GN=ST3GAL3 ID: lcl|Query_45445 Length: 73
Subject #859:sp|B2RUZ4|SMIM1_HUMAN Small integral membrane protein 1 OS=Homo sapiens OX=9606 GN=SMIM1 PE=1 SV=1 ID: lcl|Query_45446 Length: 78
Subject #860:sp|Q8IU80|TMPS6_HUMAN Transmembrane protease serine 6 OS=Homo sapiens OX=9606 GN=TMPRSS6 PE=1 SV=3 ID: lcl|Query_45447 Length: 811
Subject #861:sp|Q8IU80-1|TMPS6_HUMAN Isoform 2 of Transmembrane protease serine 6 OS=Homo sapiens OX=9606 GN=TMPRSS6 ID: lcl|Query_45448 Length: 802
Subject #862:sp|Q8IU80-2|TMPS6_HUMAN Isoform 3 of Transmembrane protease serine 6 OS=Homo sapiens OX=9606 GN=TMPRSS6 ID: lcl|Query_45449 Length: 461
Subject #863:sp|Q8IU80-5|TMPS6_HUMAN Isoform 4 of Transmembrane protease serine 6 OS=Homo sapiens OX=9606 GN=TMPRSS6 ID: lcl|Query_45450 Length: 824
Subject #864:sp|Q9UP52|TFR2_HUMAN Transferrin receptor protein 2 OS=Homo sapiens OX=9606 GN=TFR2 PE=1 SV=1 ID: lcl|Query_45451 Length: 801
Subject #865:sp|Q9UP52-2|TFR2_HUMAN Isoform Beta of Transferrin receptor protein 2 OS=Homo sapiens OX=9606 GN=TFR2 ID: lcl|Query_45452 Length: 630
Subject #866:sp|Q9UP52-3|TFR2_HUMAN Isoform Gamma of Transferrin receptor protein 2 OS=Homo sapiens OX=9606 GN=TFR2 ID: lcl|Query_45453 Length: 774
Subject #867:sp|Q16585|SGCB_HUMAN Beta-sarcoglycan OS=Homo sapiens OX=9606 GN=SGCB PE=1 SV=1 ID: lcl|Query_45454 Length: 318
Subject #868:sp|Q16585-2|SGCB_HUMAN Isoform 2 of Beta-sarcoglycan OS=Homo sapiens OX=9606 GN=SGCB ID: lcl|Query_45455 Length: 248
Subject #869:sp|Q92629|SGCD_HUMAN Delta-sarcoglycan OS=Homo sapiens OX=9606 GN=SGCD PE=1 SV=2 ID: lcl|Query_45456 Length: 289
Subject #870:sp|Q92629-2|SGCD_HUMAN Isoform 2 of Delta-sarcoglycan OS=Homo sapiens OX=9606 GN=SGCD ID: lcl|Query_45457 Length: 290
Subject #871:sp|Q92629-3|SGCD_HUMAN Isoform 3 of Delta-sarcoglycan OS=Homo sapiens OX=9606 GN=SGCD ID: lcl|Query_45458 Length: 256
Subject #872:sp|P21757|MSRE_HUMAN Macrophage scavenger receptor types I and II OS=Homo sapiens OX=9606 GN=MSR1 PE=1 SV=1 ID: lcl|Query_45459 Length: 451
Subject #873:sp|P21757-2|MSRE_HUMAN Isoform II of Macrophage scavenger receptor types I and II OS=Homo sapiens OX=9606 GN=MSR1 ID: lcl|Query_45460 Length: 358
Subject #874:sp|P21757-3|MSRE_HUMAN Isoform III of Macrophage scavenger receptor types I and II OS=Homo sapiens OX=9606 GN=MSR1 ID: lcl|Query_45461 Length: 388
Subject #875:sp|Q6NSJ0|MYORG_HUMAN Myogenesis-regulating glycosidase OS=Homo sapiens OX=9606 GN=MYORG PE=1 SV=2 ID: lcl|Query_45462 Length: 714
Subject #876:sp|Q9H3S3|TMPS5_HUMAN Transmembrane protease serine 5 OS=Homo sapiens OX=9606 GN=TMPRSS5 PE=1 SV=2 ID: lcl|Query_45463 Length: 457
Subject #877:sp|P50591|TNF10_HUMAN Tumor necrosis factor ligand superfamily member 10 OS=Homo sapiens OX=9606 GN=TNFSF10 PE=1 SV=1 ID: lcl|Query_45464 Length: 281
Subject #878:sp|P50591-2|TNF10_HUMAN Isoform 2 of Tumor necrosis factor ligand superfamily member 10 OS=Homo sapiens OX=9606 GN=TNFSF10 ID: lcl|Query_45465 Length: 101
Subject #879:sp|Q86SF2|GALT7_HUMAN N-acetylgalactosaminyltransferase 7 OS=Homo sapiens OX=9606 GN=GALNT7 PE=1 SV=1 ID: lcl|Query_45466 Length: 657
Subject #880:sp|P61009|SPCS3_HUMAN Signal peptidase complex subunit 3 OS=Homo sapiens OX=9606 GN=SPCS3 PE=1 SV=1 ID: lcl|Query_45467 Length: 180
Subject #881:sp|Q9UNG2|TNF18_HUMAN Tumor necrosis factor ligand superfamily member 18 OS=Homo sapiens OX=9606 GN=TNFSF18 PE=1 SV=2 ID: lcl|Query_45468 Length: 199
Subject #882:sp|Q9UBI4|STML1_HUMAN Stomatin-like protein 1 OS=Homo sapiens OX=9606 GN=STOML1 PE=1 SV=1 ID: lcl|Query_45469 Length: 398
Subject #883:sp|Q9UBI4-2|STML1_HUMAN Isoform 2 of Stomatin-like protein 1 OS=Homo sapiens OX=9606 GN=STOML1 ID: lcl|Query_45470 Length: 348
Subject #884:sp|Q9UBI4-3|STML1_HUMAN Isoform 3 of Stomatin-like protein 1 OS=Homo sapiens OX=9606 GN=STOML1 ID: lcl|Query_45471 Length: 397
Subject #885:sp|Q9UBI4-4|STML1_HUMAN Isoform 4 of Stomatin-like protein 1 OS=Homo sapiens OX=9606 GN=STOML1 ID: lcl|Query_45472 Length: 347
Subject #886:sp|Q9UBI4-5|STML1_HUMAN Isoform 5 of Stomatin-like protein 1 OS=Homo sapiens OX=9606 GN=STOML1 ID: lcl|Query_45473 Length: 355
Subject #887:sp|Q9UBI4-6|STML1_HUMAN Isoform 6 of Stomatin-like protein 1 OS=Homo sapiens OX=9606 GN=STOML1 ID: lcl|Query_45474 Length: 327
Subject #888:sp|O95150|TNF15_HUMAN Tumor necrosis factor ligand superfamily member 15 OS=Homo sapiens OX=9606 GN=TNFSF15 PE=1 SV=2 ID: lcl|Query_45475 Length: 251
Subject #889:sp|O95150-2|TNF15_HUMAN Isoform 2 of Tumor necrosis factor ligand superfamily member 15 OS=Homo sapiens OX=9606 GN=TNFSF15 ID: lcl|Query_45476 Length: 192
Subject #890:sp|O95150-3|TNF15_HUMAN Isoform 3 of Tumor necrosis factor ligand superfamily member 15 OS=Homo sapiens OX=9606 GN=TNFSF15 ID: lcl|Query_45477 Length: 174
Subject #891:sp|Q9H4F1|SIA7D_HUMAN Alpha-N-acetyl-neuraminyl-2,3-beta-galactosyl-1,3-N-acetyl-galactosaminide alpha-2,6-sialyltransferase OS=Homo sapiens OX=9606 GN=ST6GALNAC4 PE=2 SV=2 ID: lcl|Query_45478 Length: 302
Subject #892:sp|Q9Y2C2|UST_HUMAN Uronyl 2-sulfotransferase OS=Homo sapiens OX=9606 GN=UST PE=2 SV=1 ID: lcl|Query_45479 Length: 406
Subject #893:sp|Q9NQX7|ITM2C_HUMAN Integral membrane protein 2C OS=Homo sapiens OX=9606 GN=ITM2C PE=1 SV=1 ID: lcl|Query_45480 Length: 267
Subject #894:sp|Q9NQX7-2|ITM2C_HUMAN Isoform 2 of Integral membrane protein 2C OS=Homo sapiens OX=9606 GN=ITM2C ID: lcl|Query_45481 Length: 220
Subject #895:sp|Q9NQX7-3|ITM2C_HUMAN Isoform 3 of Integral membrane protein 2C OS=Homo sapiens OX=9606 GN=ITM2C ID: lcl|Query_45482 Length: 230
Subject #896:sp|P52849|NDST2_HUMAN Bifunctional heparan sulfate N-deacetylase/N-sulfotransferase 2 OS=Homo sapiens OX=9606 GN=NDST2 PE=1 SV=1 ID: lcl|Query_45483 Length: 883
Subject #897:sp|P52849-2|NDST2_HUMAN Isoform 2 of Bifunctional heparan sulfate N-deacetylase/N-sulfotransferase 2 OS=Homo sapiens OX=9606 GN=NDST2 ID: lcl|Query_45484 Length: 377
Subject #898:sp|Q8IZV5|RDH10_HUMAN Retinol dehydrogenase 10 OS=Homo sapiens OX=9606 GN=RDH10 PE=1 SV=1 ID: lcl|Query_45485 Length: 341
Subject #899:sp|P01375|TNFA_HUMAN Tumor necrosis factor OS=Homo sapiens OX=9606 GN=TNF PE=1 SV=1 ID: lcl|Query_45486 Length: 233
Subject #900:sp|Q06643|TNFC_HUMAN Lymphotoxin-beta OS=Homo sapiens OX=9606 GN=LTB PE=1 SV=1 ID: lcl|Query_45487 Length: 244
Subject #901:sp|Q06643-2|TNFC_HUMAN Isoform 2 of Lymphotoxin-beta OS=Homo sapiens OX=9606 GN=LTB ID: lcl|Query_45488 Length: 77
Subject #902:sp|O95470|SGPL1_HUMAN Sphingosine-1-phosphate lyase 1 OS=Homo sapiens OX=9606 GN=SGPL1 PE=1 SV=3 ID: lcl|Query_45489 Length: 568
Subject #903:sp|Q6IA17|SIGIR_HUMAN Single Ig IL-1-related receptor OS=Homo sapiens OX=9606 GN=SIGIRR PE=1 SV=3 ID: lcl|Query_45490 Length: 410
Subject #904:sp|Q6IA17-2|SIGIR_HUMAN Isoform 2 of Single Ig IL-1-related receptor OS=Homo sapiens OX=9606 GN=SIGIRR ID: lcl|Query_45491 Length: 504
Subject #905:sp|Q9NSC7|SIA7A_HUMAN Alpha-N-acetylgalactosaminide alpha-2,6-sialyltransferase 1 OS=Homo sapiens OX=9606 GN=ST6GALNAC1 PE=2 SV=1 ID: lcl|Query_45492 Length: 600
Subject #906:sp|Q11201|SIA4A_HUMAN CMP-N-acetylneuraminate-beta-galactosamide-alpha-2,3-sialyltransferase 1 OS=Homo sapiens OX=9606 GN=ST3GAL1 PE=2 SV=1 ID: lcl|Query_45493 Length: 340
Subject #907:sp|Q96RP7|G3ST4_HUMAN Galactose-3-O-sulfotransferase 4 OS=Homo sapiens OX=9606 GN=GAL3ST4 PE=1 SV=1 ID: lcl|Query_45494 Length: 486
Subject #908:sp|Q96RP7-2|G3ST4_HUMAN Isoform 2 of Galactose-3-O-sulfotransferase 4 OS=Homo sapiens OX=9606 GN=GAL3ST4 ID: lcl|Query_45495 Length: 424
Subject #909:sp|Q5T7M9|DIK1A_HUMAN Divergent protein kinase domain 1A OS=Homo sapiens OX=9606 GN=DIPK1A PE=2 SV=1 ID: lcl|Query_45496 Length: 428
Subject #910:sp|Q5T7M9-2|DIK1A_HUMAN Isoform 2 of Divergent protein kinase domain 1A OS=Homo sapiens OX=9606 GN=DIPK1A ID: lcl|Query_45497 Length: 162
Subject #911:sp|Q3T906|GNPTA_HUMAN N-acetylglucosamine-1-phosphotransferase subunits alpha/beta OS=Homo sapiens OX=9606 GN=GNPTAB PE=1 SV=1 ID: lcl|Query_45498 Length: 1256
Subject #912:sp|Q3T906-2|GNPTA_HUMAN Isoform 2 of N-acetylglucosamine-1-phosphotransferase subunits alpha/beta OS=Homo sapiens OX=9606 GN=GNPTAB ID: lcl|Query_45499 Length: 490
Subject #913:sp|Q9UQQ1|NALDL_HUMAN Aminopeptidase NAALADL1 OS=Homo sapiens OX=9606 GN=NAALADL1 PE=1 SV=2 ID: lcl|Query_45500 Length: 740
Subject #914:sp|Q9UQQ1-2|NALDL_HUMAN Isoform 2 of Aminopeptidase NAALADL1 OS=Homo sapiens OX=9606 GN=NAALADL1 ID: lcl|Query_45501 Length: 699
Subject #915:sp|Q9UQQ1-3|NALDL_HUMAN Isoform 3 of Aminopeptidase NAALADL1 OS=Homo sapiens OX=9606 GN=NAALADL1 ID: lcl|Query_45502 Length: 705
Subject #916:sp|Q9UQQ1-4|NALDL_HUMAN Isoform 4 of Aminopeptidase NAALADL1 OS=Homo sapiens OX=9606 GN=NAALADL1 ID: lcl|Query_45503 Length: 791
Subject #917:sp|Q9UQQ1-5|NALDL_HUMAN Isoform 5 of Aminopeptidase NAALADL1 OS=Homo sapiens OX=9606 GN=NAALADL1 ID: lcl|Query_45504 Length: 522
Subject #918:sp|Q9UQQ1-6|NALDL_HUMAN Isoform 6 of Aminopeptidase NAALADL1 OS=Homo sapiens OX=9606 GN=NAALADL1 ID: lcl|Query_45505 Length: 543
Subject #919:sp|Q9UQQ1-7|NALDL_HUMAN Isoform 7 of Aminopeptidase NAALADL1 OS=Homo sapiens OX=9606 GN=NAALADL1 ID: lcl|Query_45506 Length: 579
Subject #920:sp|Q9UQQ1-8|NALDL_HUMAN Isoform 8 of Aminopeptidase NAALADL1 OS=Homo sapiens OX=9606 GN=NAALADL1 ID: lcl|Query_45507 Length: 635
Subject #921:sp|Q9P283|SEM5B_HUMAN Semaphorin-5B OS=Homo sapiens OX=9606 GN=SEMA5B PE=2 SV=4 ID: lcl|Query_45508 Length: 1151
Subject #922:sp|Q9P283-2|SEM5B_HUMAN Isoform 2 of Semaphorin-5B OS=Homo sapiens OX=9606 GN=SEMA5B ID: lcl|Query_45509 Length: 1092
Subject #923:sp|Q9P283-3|SEM5B_HUMAN Isoform 3 of Semaphorin-5B OS=Homo sapiens OX=9606 GN=SEMA5B ID: lcl|Query_45510 Length: 1130
Subject #924:sp|Q9P283-4|SEM5B_HUMAN Isoform 4 of Semaphorin-5B OS=Homo sapiens OX=9606 GN=SEMA5B ID: lcl|Query_45511 Length: 1205
Subject #925:sp|Q6AZY7|SCAR3_HUMAN Scavenger receptor class A member 3 OS=Homo sapiens OX=9606 GN=SCARA3 PE=1 SV=1 ID: lcl|Query_45512 Length: 606
Subject #926:sp|Q6AZY7-2|SCAR3_HUMAN Isoform 2 of Scavenger receptor class A member 3 OS=Homo sapiens OX=9606 GN=SCARA3 ID: lcl|Query_45513 Length: 466
Subject #927:sp|O14788|TNF11_HUMAN Tumor necrosis factor ligand superfamily member 11 OS=Homo sapiens OX=9606 GN=TNFSF11 PE=1 SV=1 ID: lcl|Query_45514 Length: 317
Subject #928:sp|O14788-2|TNF11_HUMAN Isoform 2 of Tumor necrosis factor ligand superfamily member 11 OS=Homo sapiens OX=9606 GN=TNFSF11 ID: lcl|Query_45515 Length: 244
Subject #929:sp|O14788-3|TNF11_HUMAN Isoform 3 of Tumor necrosis factor ligand superfamily member 11 OS=Homo sapiens OX=9606 GN=TNFSF11 ID: lcl|Query_45516 Length: 270
Subject #930:sp|Q6PIZ9|TRAT1_HUMAN T-cell receptor-associated transmembrane adapter 1 OS=Homo sapiens OX=9606 GN=TRAT1 PE=1 SV=1 ID: lcl|Query_45517 Length: 186
Subject #931:sp|Q9NUM4|T106B_HUMAN Transmembrane protein 106B OS=Homo sapiens OX=9606 GN=TMEM106B PE=1 SV=2 ID: lcl|Query_45518 Length: 274
Subject #932:sp|Q9H7V2|SYNG1_HUMAN Synapse differentiation-inducing gene protein 1 OS=Homo sapiens OX=9606 GN=SYNDIG1 PE=1 SV=1 ID: lcl|Query_45519 Length: 258
Subject #933:sp|P23510|TNFL4_HUMAN Tumor necrosis factor ligand superfamily member 4 OS=Homo sapiens OX=9606 GN=TNFSF4 PE=1 SV=1 ID: lcl|Query_45520 Length: 183
Subject #934:sp|P23510-2|TNFL4_HUMAN Isoform 2 of Tumor necrosis factor ligand superfamily member 4 OS=Homo sapiens OX=9606 GN=TNFSF4 ID: lcl|Query_45521 Length: 133
Subject #935:sp|Q9H5K3|SG196_HUMAN Protein O-mannose kinase OS=Homo sapiens OX=9606 GN=POMK PE=1 SV=1 ID: lcl|Query_45522 Length: 350
Subject #936:sp|Q8WZA1|PMGT1_HUMAN Protein O-linked-mannose beta-1,2-N-acetylglucosaminyltransferase 1 OS=Homo sapiens OX=9606 GN=POMGNT1 PE=1 SV=2 ID: lcl|Query_45523 Length: 660
Subject #937:sp|Q8WZA1-2|PMGT1_HUMAN Isoform 2 of Protein O-linked-mannose beta-1,2-N-acetylglucosaminyltransferase 1 OS=Homo sapiens OX=9606 GN=POMGNT1 ID: lcl|Query_45524 Length: 748
Subject #938:sp|Q86Y38|XYLT1_HUMAN Xylosyltransferase 1 OS=Homo sapiens OX=9606 GN=XYLT1 PE=1 SV=1 ID: lcl|Query_45525 Length: 959
Subject #939:sp|A8MXE2|YI036_HUMAN Putative UDP-GlcNAc:betaGal beta-1,3-N-acetylglucosaminyltransferase LOC100288842 OS=Homo sapiens OX=9606 PE=5 SV=2 ID: lcl|Query_45526 Length: 369
Subject #940:sp|P67812|SC11A_HUMAN Signal peptidase complex catalytic subunit SEC11A OS=Homo sapiens OX=9606 GN=SEC11A PE=1 SV=1 ID: lcl|Query_45527 Length: 179
Subject #941:sp|P67812-2|SC11A_HUMAN Isoform 2 of Signal peptidase complex catalytic subunit SEC11A OS=Homo sapiens OX=9606 GN=SEC11A ID: lcl|Query_45528 Length: 153
Subject #942:sp|P67812-3|SC11A_HUMAN Isoform 3 of Signal peptidase complex catalytic subunit SEC11A OS=Homo sapiens OX=9606 GN=SEC11A ID: lcl|Query_45529 Length: 185
Subject #943:sp|P67812-4|SC11A_HUMAN Isoform 4 of Signal peptidase complex catalytic subunit SEC11A OS=Homo sapiens OX=9606 GN=SEC11A ID: lcl|Query_45530 Length: 164
Subject #944:sp|Q8NBI6|XXLT1_HUMAN Xyloside xylosyltransferase 1 OS=Homo sapiens OX=9606 GN=XXYLT1 PE=1 SV=1 ID: lcl|Query_45531 Length: 393
Subject #945:sp|Q8NBI6-2|XXLT1_HUMAN Isoform 2 of Xyloside xylosyltransferase 1 OS=Homo sapiens OX=9606 GN=XXYLT1 ID: lcl|Query_45532 Length: 190
Subject #946:sp|Q8NBI6-3|XXLT1_HUMAN Isoform 3 of Xyloside xylosyltransferase 1 OS=Homo sapiens OX=9606 GN=XXYLT1 ID: lcl|Query_45533 Length: 187
Subject #947:sp|Q8NBZ7|UXS1_HUMAN UDP-glucuronic acid decarboxylase 1 OS=Homo sapiens OX=9606 GN=UXS1 PE=1 SV=1 ID: lcl|Query_45534 Length: 420
Subject #948:sp|Q8NBZ7-2|UXS1_HUMAN Isoform 2 of UDP-glucuronic acid decarboxylase 1 OS=Homo sapiens OX=9606 GN=UXS1 ID: lcl|Query_45535 Length: 425
Subject #949:sp|Q8NBZ7-3|UXS1_HUMAN Isoform 3 of UDP-glucuronic acid decarboxylase 1 OS=Homo sapiens OX=9606 GN=UXS1 ID: lcl|Query_45536 Length: 252
Subject #950:sp|P51809|VAMP7_HUMAN Vesicle-associated membrane protein 7 OS=Homo sapiens OX=9606 GN=VAMP7 PE=1 SV=3 ID: lcl|Query_45537 Length: 220
Subject #951:sp|P51809-2|VAMP7_HUMAN Isoform 2 of Vesicle-associated membrane protein 7 OS=Homo sapiens OX=9606 GN=VAMP7 ID: lcl|Query_45538 Length: 260
Subject #952:sp|P51809-3|VAMP7_HUMAN Isoform 3 of Vesicle-associated membrane protein 7 OS=Homo sapiens OX=9606 GN=VAMP7 ID: lcl|Query_45539 Length: 179
Subject #953:sp|Q92186|SIA8B_HUMAN Alpha-2,8-sialyltransferase 8B OS=Homo sapiens OX=9606 GN=ST8SIA2 PE=2 SV=1 ID: lcl|Query_45540 Length: 375
Subject #954:sp|Q11206|SIA4C_HUMAN CMP-N-acetylneuraminate-beta-galactosamide-alpha-2,3-sialyltransferase 4 OS=Homo sapiens OX=9606 GN=ST3GAL4 PE=2 SV=1 ID: lcl|Query_45541 Length: 333
Subject #955:sp|Q11206-2|SIA4C_HUMAN Isoform 2 of CMP-N-acetylneuraminate-beta-galactosamide-alpha-2,3-sialyltransferase 4 OS=Homo sapiens OX=9606 GN=ST3GAL4 ID: lcl|Query_45542 Length: 332
Subject #956:sp|Q11206-3|SIA4C_HUMAN Isoform 3 of CMP-N-acetylneuraminate-beta-galactosamide-alpha-2,3-sialyltransferase 4 OS=Homo sapiens OX=9606 GN=ST3GAL4 ID: lcl|Query_45543 Length: 322
Subject #957:sp|Q11206-4|SIA4C_HUMAN Isoform 4 of CMP-N-acetylneuraminate-beta-galactosamide-alpha-2,3-sialyltransferase 4 OS=Homo sapiens OX=9606 GN=ST3GAL4 ID: lcl|Query_45544 Length: 339
Subject #958:sp|Q11206-5|SIA4C_HUMAN Isoform 5 of CMP-N-acetylneuraminate-beta-galactosamide-alpha-2,3-sialyltransferase 4 OS=Homo sapiens OX=9606 GN=ST3GAL4 ID: lcl|Query_45545 Length: 329
Subject #959:sp|Q11206-6|SIA4C_HUMAN Isoform 6 of CMP-N-acetylneuraminate-beta-galactosamide-alpha-2,3-sialyltransferase 4 OS=Homo sapiens OX=9606 GN=ST3GAL4 ID: lcl|Query_45546 Length: 328
Subject #960:sp|Q11206-7|SIA4C_HUMAN Isoform 7 of CMP-N-acetylneuraminate-beta-galactosamide-alpha-2,3-sialyltransferase 4 OS=Homo sapiens OX=9606 GN=ST3GAL4 ID: lcl|Query_45547 Length: 318
Subject #961:sp|Q16842|SIA4B_HUMAN CMP-N-acetylneuraminate-beta-galactosamide-alpha-2,3-sialyltransferase 2 OS=Homo sapiens OX=9606 GN=ST3GAL2 PE=2 SV=1 ID: lcl|Query_45548 Length: 350
Subject #962:sp|O43173|SIA8C_HUMAN Sia-alpha-2,3-Gal-beta-1,4-GlcNAc-R:alpha 2,8-sialyltransferase OS=Homo sapiens OX=9606 GN=ST8SIA3 PE=1 SV=3 ID: lcl|Query_45549 Length: 380
Subject #963:sp|Q9Y644|RFNG_HUMAN Beta-1,3-N-acetylglucosaminyltransferase radical fringe OS=Homo sapiens OX=9606 GN=RFNG PE=2 SV=3 ID: lcl|Query_45550 Length: 331
Subject #964:sp|Q9Y2B1|RXLT1_HUMAN Ribitol-5-phosphate xylosyltransferase 1 OS=Homo sapiens OX=9606 GN=RXYLT1 PE=1 SV=1 ID: lcl|Query_45551 Length: 443
Subject #965:sp|Q86T26|TM11B_HUMAN Transmembrane protease serine 11B OS=Homo sapiens OX=9606 GN=TMPRSS11B PE=2 SV=3 ID: lcl|Query_45552 Length: 416
Subject #966:sp|Q9UL52|TM11E_HUMAN Transmembrane protease serine 11E OS=Homo sapiens OX=9606 GN=TMPRSS11E PE=1 SV=2 ID: lcl|Query_45553 Length: 423
Subject #967:sp|O75063|XYLK_HUMAN Glycosaminoglycan xylosylkinase OS=Homo sapiens OX=9606 GN=FAM20B PE=1 SV=1 ID: lcl|Query_45554 Length: 409
Subject #968:sp|P17861|XBP1_HUMAN X-box-binding protein 1 OS=Homo sapiens OX=9606 GN=XBP1 PE=1 SV=2 ID: lcl|Query_45555 Length: 261
Subject #969:sp|P17861-2|XBP1_HUMAN Isoform 2 of X-box-binding protein 1 OS=Homo sapiens OX=9606 GN=XBP1 ID: lcl|Query_45556 Length: 376
Subject #970:sp|P0DN25|C1C1L_HUMAN C1GALT1-specific chaperone 1-like protein OS=Homo sapiens OX=9606 GN=C1GALT1C1L PE=3 SV=1 ID: lcl|Query_45557 Length: 315
Subject #971:sp|P05026|AT1B1_HUMAN Sodium/potassium-transporting ATPase subunit beta-1 OS=Homo sapiens OX=9606 GN=ATP1B1 PE=1 SV=1 ID: lcl|Query_45558 Length: 303
Subject #972:sp|P05026-2|AT1B1_HUMAN Isoform 2 of Sodium/potassium-transporting ATPase subunit beta-1 OS=Homo sapiens OX=9606 GN=ATP1B1 ID: lcl|Query_45559 Length: 301
Subject #973:sp|Q70JA7|CHSS3_HUMAN Chondroitin sulfate synthase 3 OS=Homo sapiens OX=9606 GN=CHSY3 PE=2 SV=3 ID: lcl|Query_45560 Length: 882
Subject #974:sp|Q6ZS10|CL17A_HUMAN C-type lectin domain family 17, member A OS=Homo sapiens OX=9606 GN=CLEC17A PE=1 SV=2 ID: lcl|Query_45561 Length: 378
Subject #975:sp|Q6ZS10-2|CL17A_HUMAN Isoform 2 of C-type lectin domain family 17, member A OS=Homo sapiens OX=9606 GN=CLEC17A ID: lcl|Query_45562 Length: 265
Subject #976:sp|Q6ZS10-3|CL17A_HUMAN Isoform 3 of C-type lectin domain family 17, member A OS=Homo sapiens OX=9606 GN=CLEC17A ID: lcl|Query_45563 Length: 306
Subject #977:sp|Q96L58|B3GT6_HUMAN Beta-1,3-galactosyltransferase 6 OS=Homo sapiens OX=9606 GN=B3GALT6 PE=1 SV=2 ID: lcl|Query_45564 Length: 329
Subject #978:sp|Q9ULC5|ACSL5_HUMAN Long-chain-fatty-acid--CoA ligase 5 OS=Homo sapiens OX=9606 GN=ACSL5 PE=1 SV=1 ID: lcl|Query_45565 Length: 683
Subject #979:sp|Q9ULC5-3|ACSL5_HUMAN Isoform 2 of Long-chain-fatty-acid--CoA ligase 5 OS=Homo sapiens OX=9606 GN=ACSL5 ID: lcl|Query_45566 Length: 739
Subject #980:sp|Q9ULC5-4|ACSL5_HUMAN Isoform 3 of Long-chain-fatty-acid--CoA ligase 5 OS=Homo sapiens OX=9606 GN=ACSL5 ID: lcl|Query_45567 Length: 659
	                    			
Query #1: sp|Q6P587|FAHD1_HUMAN Acylpyruvase FAHD1, mitochondrial OS=Homo sapiens OX=9606 GN=FAHD1 PE=1 SV=2 Query ID: lcl|Query_44586 Length: 224

Sequences producing significant alignments:
                                                                  Max    Total Query   E   Per.                  
Description                                                       Score  Score cover Value Ident  Accession        
sp|Q9UNP4-3|SIAT9_HUMAN Isoform 3 of Lactosylceramide...          25.8   25.8  10%   1.1   41.67  Query_44702      
sp|Q9UNP4|SIAT9_HUMAN Lactosylceramide...                         25.8   25.8  10%   1.1   41.67  Query_44700      
sp|Q9UNP4-2|SIAT9_HUMAN Isoform 2 of Lactosylceramide...          25.8   25.8  10%   1.1   41.67  Query_44701      
sp|Q9UBV7|B4GT7_HUMAN Beta-1,4-galactosyltransferase 7 OS=Homo... 25.0   25.0  36%   1.8   30.85  Query_44858      
sp|Q9HDC9|APMAP_HUMAN Adipocyte plasma membrane-associated...     23.1   23.1  10%   8.0   47.83  Query_44813      
sp|Q9HDC9-2|APMAP_HUMAN Isoform 2 of Adipocyte plasma...          22.7   22.7  10%   9.1   47.83  Query_44814      
sp|Q495T6|MMEL1_HUMAN Membrane metallo-endopeptidase-like 1...    22.7   22.7  30%   9.6   27.54  Query_45195      
sp|Q495T6-2|MMEL1_HUMAN Isoform 2 of Membrane...                  22.7   22.7  30%   9.6   27.54  Query_45196      


Alignments:
>sp|Q9UNP4-3|SIAT9_HUMAN Isoform 3 of Lactosylceramide alpha-2,3-sialyltransferase OS=Homo sapiens OX=9606 GN=ST3GAL5
Sequence ID: Query_44702 Length: 395 
Range 1: 296 to 319

Score:25.8 bits(55), Expect:1.1, 
Method:Compositional matrix adjust., 
Identities:10/24(42%), Positives:13/24(54%), Gaps:0/24(0%)

Query  1    MGIMAASRPLSRFWEWGKNIVCVG  24
              I+  S P SRFW   KN+  +G
Sbjct  296  FDILQYSEPQSRFWGRDKNVPTIG  319


>sp|Q9UNP4|SIAT9_HUMAN Lactosylceramide alpha-2,3-sialyltransferase OS=Homo sapiens OX=9606 GN=ST3GAL5 PE=1 SV=4
Sequence ID: Query_44700 Length: 418 
Range 1: 319 to 342

Score:25.8 bits(55), Expect:1.1, 
Method:Compositional matrix adjust., 
Identities:10/24(42%), Positives:13/24(54%), Gaps:0/24(0%)

Query  1    MGIMAASRPLSRFWEWGKNIVCVG  24
              I+  S P SRFW   KN+  +G
Sbjct  319  FDILQYSEPQSRFWGRDKNVPTIG  342


>sp|Q9UNP4-2|SIAT9_HUMAN Isoform 2 of Lactosylceramide alpha-2,3-sialyltransferase OS=Homo sapiens OX=9606 GN=ST3GAL5
Sequence ID: Query_44701 Length: 390 
Range 1: 291 to 314

Score:25.8 bits(55), Expect:1.1, 
Method:Compositional matrix adjust., 
Identities:10/24(42%), Positives:13/24(54%), Gaps:0/24(0%)

Query  1    MGIMAASRPLSRFWEWGKNIVCVG  24
              I+  S P SRFW   KN+  +G
Sbjct  291  FDILQYSEPQSRFWGRDKNVPTIG  314


>sp|Q9UBV7|B4GT7_HUMAN Beta-1,4-galactosyltransferase 7 OS=Homo sapiens OX=9606 GN=B4GALT7 PE=1 SV=1
Sequence ID: Query_44858 Length: 327 
Range 1: 132 to 220

Score:25.0 bits(53), Expect:1.8, 
Method:Compositional matrix adjust., 
Identities:29/94(31%), Positives:38/94(40%), Gaps:18/94(19%)

Query  26   NYADHVREMRSAVLSEPVLFLKPSTAYAPEGSPILMPAYTRNLHHELELGV-VMGKRCRA  84
            N  DH R  R+A+++   L    ST Y       L+P     L+ EL+ G    G    A
Sbjct  132  NQVDHFRFNRAALINVGFLESSNSTDYIAMHDVDLLP-----LNEELDYGFPEAGPFHVA  186

Query  85   VPEAAAM----DYVGG--------YALCLDMTAR  106
             PE   +     YVGG        Y LC  M+ R
Sbjct  187  SPELHPLYHYKTYVGGILLLSKQHYRLCNGMSNR  220


>sp|Q9HDC9|APMAP_HUMAN Adipocyte plasma membrane-associated protein OS=Homo sapiens OX=9606 GN=APMAP PE=1 SV=2
Sequence ID: Query_44813 Length: 416 
Range 1: 109 to 131

Score:23.1 bits(48), Expect:8.0, 
Method:Compositional matrix adjust., 
Identities:11/23(48%), Positives:13/23(56%), Gaps:0/23(0%)

Query  185  GDIILTGTPKGVGPVKENDEIEA  207
            GD++ TGT  G     EN EIE 
Sbjct  109  GDVMFTGTADGRVVKLENGEIET  131


>sp|Q9HDC9-2|APMAP_HUMAN Isoform 2 of Adipocyte plasma membrane-associated protein OS=Homo sapiens OX=9606 GN=APMAP
Sequence ID: Query_44814 Length: 289 
Range 1: 109 to 131

Score:22.7 bits(47), Expect:9.1, 
Method:Compositional matrix adjust., 
Identities:11/23(48%), Positives:13/23(56%), Gaps:0/23(0%)

Query  185  GDIILTGTPKGVGPVKENDEIEA  207
            GD++ TGT  G     EN EIE 
Sbjct  109  GDVMFTGTADGRVVKLENGEIET  131


>sp|Q495T6|MMEL1_HUMAN Membrane metallo-endopeptidase-like 1 OS=Homo sapiens OX=9606 GN=MMEL1 PE=2 SV=2
Sequence ID: Query_45195 Length: 779 
Range 1: 309 to 372

Score:22.7 bits(47), Expect:9.6, 
Method:Compositional matrix adjust., 
Identities:19/69(28%), Positives:28/69(40%), Gaps:5/69(7%)

Query  72   LELGVVMGKRCRAVPEAAAMDYVGGYALCLDMTARDVQDECKKKGLPWTLAKSFTASCPV  131
            LEL   + K    VP+    D +   AL   M   ++Q +   KG  WTL      S   
Sbjct  309  LELETQLAKA--TVPQEERHDVI---ALYHRMGLEELQSQFGLKGFNWTLFIQTVLSSVK  363

Query  132  SAFVPKEKI  140
               +P E++
Sbjct  364  IKLLPDEEV  372


>sp|Q495T6-2|MMEL1_HUMAN Isoform 2 of Membrane metallo-endopeptidase-like 1 OS=Homo sapiens OX=9606 GN=MMEL1
Sequence ID: Query_45196 Length: 611 
Range 1: 309 to 372

Score:22.7 bits(47), Expect:9.6, 
Method:Compositional matrix adjust., 
Identities:19/69(28%), Positives:28/69(40%), Gaps:5/69(7%)

Query  72   LELGVVMGKRCRAVPEAAAMDYVGGYALCLDMTARDVQDECKKKGLPWTLAKSFTASCPV  131
            LEL   + K    VP+    D +   AL   M   ++Q +   KG  WTL      S   
Sbjct  309  LELETQLAKA--TVPQEERHDVI---ALYHRMGLEELQSQFGLKGFNWTLFIQTVLSSVK  363

Query  132  SAFVPKEKI  140
               +P E++
Sbjct  364  IKLLPDEEV  372


		
