# Supplementary material for: Regulation of cellular senescence by eukaryotic members of the FAH superfamily – A role in calcium homeostasis?
Source: Mech Ageing Dev. Author manuscript; Available in PMC 2020 Dec 14. (PMC7116474; doi:10.1016/j.mad.2020.111284)
Supplement: suppl. files SF1-SF3, suppl. figures S1-S3 [file EMS107273-supplement-suppl__files_SF1_SF3__suppl__figures_S1_S3.zip › 1-s2.0-S0047637420300804-mmc6.txt]

# http://www.cbs.dtu.dk/services/TargetP/
# Name=sp_Q96GK7_FAH2A_HUMAN
# pos	aa	mTP CS
1	M	0.000117
2	L	0.000066
3	V	0.000023
4	S	0.000044
5	G	0.000059
6	R	0.000244
7	R	0.000659
8	R	0.004640
9	L	0.032574
10	L	0.047975
11	T	0.009177
12	V	0.003386
13	L	0.026694
14	L	0.222204
15	Q	0.264515
16	A	0.027007
17	Q	0.011759
18	K	0.004249
19	W	0.003771
20	P	0.002840
21	F	0.002213
22	Q	0.001835
23	P	0.002658
24	S	0.001364
25	R	0.006903
26	D	0.037183
27	M	0.006565
28	R	0.017423
29	L	0.016733
30	V	0.003244
31	Q	0.015130
32	F	0.022730
33	R	0.034884
34	A	0.011138
35	P	0.007777
36	H	0.015260
37	L	0.005860
38	V	0.000758
39	G	0.000325
40	P	0.000566
41	H	0.002731
42	L	0.005580
43	G	0.019381
44	L	0.014712
45	E	0.002087
46	T	0.001229
47	G	0.000392
48	N	0.000990
49	G	0.000819
50	G	0.001512
51	G	0.003080
52	V	0.000314
53	I	0.000186
54	N	0.003616
55	L	0.002634
56	N	0.008606
57	A	0.002620
58	F	0.002853
59	D	0.000845
60	P	0.000172
61	T	0.000216
62	L	0.000068
63	P	0.000065
64	K	0.000313
65	T	0.000141
66	M	0.000185
67	T	0.000091
68	Q	0.000206
69	F	0.000216
70	L	0.000169
71	E	0.000135
72	Q	0.000139
73	G	0.000021
74	E	0.000030
75	A	0.000017
76	T	0.000028
77	L	0.000035
78	S	0.000030
79	V	0.000012
80	A	0.000008
81	R	0.000116
82	R	0.000779
83	A	0.003886
84	L	0.015181
85	A	0.009261
86	A	0.001384
87	Q	0.000702
88	L	0.000162
89	P	0.000056
90	V	0.000013
91	L	0.000040
92	P	0.000063
93	R	0.002593
94	S	0.001479
95	E	0.003459
96	V	0.000090
97	T	0.000218
98	F	0.000528
99	L	0.001163
100	A	0.000034
101	P	0.000044
102	V	0.000019
103	T	0.000022
104	R	0.000104
105	P	0.000179
106	D	0.000041
107	K	0.000048
108	V	0.000016
109	V	0.000016
110	C	0.000079
111	V	0.000019
112	G	0.000037
113	M	0.000038
114	N	0.000081
115	Y	0.000143
116	V	0.000019
117	D	0.000032
118	H	0.000394
119	C	0.000349
120	K	0.000409
121	E	0.000184
122	Q	0.000218
123	N	0.000376
124	V	0.000029
125	P	0.000019
126	V	0.000007
127	P	0.000014
128	K	0.000035
129	E	0.000011
130	P	0.000018
131	I	0.000010
132	I	0.000018
133	F	0.000258
134	S	0.000036
135	K	0.000103
136	F	0.004521
137	A	0.000356
138	S	0.000252
139	S	0.000146
140	I	0.000040
141	V	0.000026
142	G	0.000013
143	P	0.000044
144	Y	0.000071
145	D	0.000043
146	E	0.000071
147	V	0.000026
148	V	0.000015
149	L	0.000029
150	P	0.000013
151	P	0.000026
152	Q	0.000169
153	S	0.000050
154	Q	0.000030
155	E	0.000021
156	V	0.000006
157	D	0.000019
158	W	0.000013
159	E	0.000016
160	V	0.000006
161	E	0.000024
162	L	0.000055
163	A	0.000008
164	V	0.000005
165	V	0.000004
166	I	0.000008
167	G	0.000005
168	K	0.000012
169	K	0.000012
170	G	0.000005
171	K	0.000009
172	H	0.000014
173	I	0.000006
174	K	0.000020
175	A	0.000005
176	T	0.000003
177	D	0.000005
178	A	0.000003
179	M	0.000006
180	A	0.000003
181	H	0.000005
182	V	0.000004
183	A	0.000006
184	G	0.000007
185	F	0.000013
186	T	0.000007
187	V	0.000004
188	A	0.000003
189	H	0.000006
190	D	0.000005
191	V	0.000002
192	S	0.000004
193	A	0.000001
194	R	0.000005
195	D	0.000004
196	W	0.000003
197	Q	0.000004
198	M	0.000002
199	R	0.000005
200	R	0.000007
